# Supplementary material for: Modeling knot features using branch scars from Mongolian oak (Quercus mongolica)
Source: PeerJ. 2023 Jan 31;11:e14755. doi: 10.7717/peerj.14755 (PMC9897063; doi:10.7717/peerj.14755)
Supplement: Supplemental Information 1 [file peerj-11-14755-s001.xlsx]

## Sheet: Formula fitting
number	tree ID	log number	Insertion height of knot（m）	Insertion diameter of knot（cm）	Seal width（mm）	Seal length（mm）	Roses length（mm）	Roses width（mm）	Knot length（mm）	Knot diameter（mm）
1	1	1-1	1.88	16.9	77.35	75.06	132.45	129.95	165.1	31.4
2		1-2	2.19	15.8	78.17	107.92	205.43	134.38	157.9	51.4
3		1-2	2.44	14.6	59.87	51.73	92.83	124.91	83.7	21.6
4		1-4	4.25	15.2	22.12	15.9	30.42	58.61	42.1	6.5
5		1-4	4.4	15	18.91	20.53	43.32	56.62	50.4	11.7
6		1-4	4.45	15	11.61	11.83	32.96	36.39	29.2	7
7		1-4	4.49	15	18.38	13.88	34.42	53.55	44.9	9.4
8		1-4	4.59	15	49.44	46.8	93.67	125.82	98.3	27
9		1-4	4.62	15	30.67	36.62	62.51	91.32	83	19.8
10		1-4	4.59	15	18.16	22.07	33.39	68.5	51.5	11.4
11		1-4	4.87	15	49.98	49.47	89.42	125.95	56.4	12
12		1-4	4.88	15	22.42	26.04	56.02	93.53	88	24.8
13		1-4	4.89	15	21.4	19.76	35.65	56.18	37.4	9.7
14		1-5	5.37	13.3	23.05	17.71	44.57	46.98	41.4	5
15		1-5	5.93	13.3	24.53	35.82	106.53	88.75	126.6	16.3
16		1-6	6.15	13.3	40.19	34.25	58.33	65.83	109.5	25.3
17		1-7	7.27	12.1	17.41	11.48	28.23	58.87	32.5	6.1
18		1-8	8.16	12.4	26.9	18.42	31.5	53.39	26.4	6.5
19		1-8	8.62	12.4	14.85	19.38	36.12	50.12	34.2	9.8
20		1-8	8.92	11.1	17.05	13.86	28.63	56.43	39.2	7.3
21		1-9	9.03	11.1	34.06	32.76	60.46	83.19	50.2	18.7
22		1-10	10.01	10.6	14.02	9.19	26.81	46.37	34	4.8
23		1-10	10.24	9.2	15.38	1.82	21.59	35.06	27.8	8.6
24		1-10	10.42	9.2	20.8	15.78	24.65	43.99	39	7.3
25		1-10	10.63	9.2	14.1	11.58	24.27	36.06	30.9	11.7
26		1-10	10.83	9.2	20.86	14.95	28.26	43.85	82.2	8.5
27		1-11	11.05	9.3	20.04	17.22	38.2	55.56	31.2	11.3
28		1-11	11.09	9.3	21.04	18.4	46.32	72.81	52.8	8.6
29		1-11	11.24	7.7	13.25	10.6	27.62	46.77	25.3	8.5
30		1-11	11.31	7.7	14.23	11.49	27.48	45.82	21.6	5.3
31		1-11	11.72	7.5	12.21	0.7	19.02	35.28	28.5	9.2
32		1-11	11.77	7.5	12.18	9.72	17.37	33.77	23.1	11.1
33		1-11	11.78	7.5	19.93	13.34	24.74	34.8	31.5	8.9
34	2	2-0	0.54	14.2	36.85	25.31	59.11	40.54	53.8	4.2
35		2-1	1.45	14	9.91	15	27.92	48.36	55.9	4.7
36		2-2	2.53	13.3	51.01	61.28	118.74	112.84	98.3	17.5
37		2-2	2.54	13.3	44.88	37.59	57.15	84.41	37.5	9.1
38		2-3	3.85	12.7	44.43	42.28	57.63	91.52	50.7	7.3
39		2-3	3.84	12.7	39.32	35.21	51.89	68.36	44.5	7.9
40		2-4	4.66	12.4	37.13	35.69	52.98	75.96	45.1	8.8
41		2-4	4.72	12.4	38.69	36.26	51.25	68.19	37.5	9.2
42		2-4	4.75	12.4	46.53	45.28	69.22	98.1	79.8	10.4
43		2-5	5.11	9.4	44.92	40	63.37	77.37	32.3	7.1
44		2-5	5.19	9.4	33.41	43.66	72.48	91.95	57.1	9.8
45		2-5	5.56	9.4	37.2	29.97	39.46	57.34	25	4
46		2-5	5.6	9.4	40.2	33.75	46.61	63.85	20.2	5.2
47		2-5	5.8	9.4	35.15	30.21	43.42	72.53	32.7	7.6
48		2-5	5.91	9.4	33.33	30.59	46.95	58.96	36.9	5.8
49		2-6	6.41	9.3	39.96	34.43	40.69	46.27	32.3	2.7
50		2-6	6.8	9.3	48.58	36	58.04	79.53	37.3	5.9
51		2-6	6.76	9.3	43.45	35.54	47.2	69.31	25	6.9
52		2-7	7.53	8.5	39.49	34.81	47.87	75.97	28.1	7
53		2-7	7.59	8.5	39.08	34.28	46.96	70.81	23.6	8.3
54		2-7	7.63	8.5	39.61	36.03	41.9	62.71	26	8.9
55		2-7	7.81	8.5	32.64	29.5	38.24	54.06	27.1	8.3
56		2-8	8.63	7.3	30.7	28.07	44.43	61.06	32.1	8.9
57	3	3-0	0.44	15.5	62.34	61.63	90.24	122.58	78.1	19.8
58		3-0	0.97	14.1	44.46	47.94	80.84	112.72	58.6	12.8
59		3-1	1.41	12.9	72.43	69.29	125.09	132.95	96.8	13.3
60		3-1	1.4	12.9	54.18	42.39	59.82	84.35	50.3	11.6
61		3-2	2.58	12.8	46.38	40.58	67.53	84.86	37.3	7.3
62		3-2	2.69	12.8	52.99	44.04	94.01	110.37	72.7	11.5
63		3-4	4.11	11.7	43.68	39.36	57.58	70.07	51	12.4
64		3-5	5.97	10.2	42.72	38.14	52.57	77.74	22.1	5.9
65		3-6	6.16	10.5	36.82	34.25	50.41	62.23	35.1	7.2
66		3-6	6.12	10.6	41.56	32.86	59.67	76.74	35.5	7.6
67		3-6	6.87	10.1	40.89	37.91	47.48	61.89	33.3	8
68		3-6	6.91	10.1	36.47	35.25	60.84	76.8	50	11.7
69		3-6	6.95	10.1	51.77	47.54	87.92	90.42	64.6	13.8
70		3-7	7.15	9.9	48.86	48.11	64.29	62.8	46.5	13.6
71		3-8	8.73	8.6	43.76	39.92	92.84	75.69	48.2	10.9
72		3-9	9.19	8.5	35.73	32.85	41.43	55.94	33.7	7.4
73	4	4-1	1.57	13.7	17.57	23.5	62.25	82.84	54.2	8.5
74		4-1	1.64	13.7	20.65	81.69	58.3	90.36	58.9	8.3
75		4-2	2.65	13.6	54.03	66.66	139.42	124.48	108.4	26.3
76		4-2	3.29	12.5	28.67	34.26	90.5	94.01	65.7	16.5
77		4-3	3.3	12.5	38.94	47.24	97.87	95.81	92.3	26.2
78		4-3	3.75	12.5	16.77	22.87	62.88	63.48	63.6	9.9
79		4-3	3.72	12.5	23.26	16.1	32.76	54.06	62.3	7.2
80		4-3	3.99	12.5	18.61	15.63	32.63	50.57	36.6	7.1
81		4-4	4.04	12.5	15.86	13.7	28.56	41.3	40.6	6.9
82		4-4	4.45	11.5	28.78	14.6	24.31	46.33	31.6	6.8
83		4-4	4.69	11.5	18.03	11.58	24.77	46.9	30.7	7
84		4-4	4.99	11.5	20.54	19.76	47.8	60.95	48.9	11.8
85		4-5	5.36	11.6	15.41	11.48	25.63	53.53	30.7	5.9
86		4-5	5.72	11.6	10.36	9.52	26.25	46.49	30	7.7
87		4-6	6.03	11.6	17.8	15.77	29.57	57.9	41.6	9.6
88		4-5	5.98	11.6	20.92	17.76	29.62	40.52	24.8	5.7
89		4-6	6.12	10	26.24	21.01	65.09	75.51	49.1	14.1
90		4-6	6.61	10	24.16	24.01	49.21	46.11	23	6.6
91		4-6	6.86	9.2	17.85	138.87	26.8	41.22	36.7	6.1
92		4-6	6.95	9.2	25.37	24.35	61.75	75.16	55.4	11.9
93		4-6	6.98	9.2	27.78	22.61	50.58	63.19	48.4	13.2
94		4-6	6.95	9.2	19.71	18.93	41.83	75.28	51.3	8.3
95		4-7	7.26	8.8	12.62	12.33	17.03	34.51	21.2	5.9
96		4-8	8.18	8.2	84.27	16.74	37.21	61.07	30.8	12.3
97		4-8	8.87	7.2	83.98	12.56	30.51	95.16	35.6	6.8
98	5	5-0	0.84	14.2	33.49	29.78	48.26	64.08	30.9	11.7
99		5-1	1.74	13.3	49.58	24.75	83.47	92.03	79.3	20.8
100		5-1	1.69	13.3	25.58	21.37	34.13	53.32	39.6	7.6
101		5-2	2.13	12.6	44.9	37.48	59.79	78.63	49.7	17.9
102		5-2	2.12	12.6	31.08	23.31	42.94	63.71	31.1	7.9
103		5-2	2.34	12.6	33.19	22.9	44.28	63.08	46.8	14
104		5-2	2.69	12.6	32.06	28.32	51.52	65.02	47	10.6
105		5-2	2.87	12.6	41.01	32.52	57.81	84.05	50	11.9
106		5-3	3.38	12.8	24.57	24.96	41.59	65.25	37.8	10.7
107		5-3	3.39	12.8	33.24	17.48	29.25	58.8	39.2	12.1
108		5-4	4.1	12.6	25.37	22.56	49.42	74.13	38.3	10.1
109		5-4	4.26	12.6	25.34	22.48	49.86	72.38	55.9	18.8
110		5-4	4.25	12.6	40.2	38.28	69.34	99.91	60.4	16.9
111		5-4	4.71	12	35.23	36.84	71.73	87.02	58.6	20.2
112		5-4	4.69	12	13.35	11.82	26.31	31.59	33.2	7.6
113		5-4	4.71	12	27.54	37.73	69.8	78.41	61.6	19.4
114		5-5	5.59	11.3	12.85	25.25	26.14	70.45	56	15.6
115		5-5	5.59	11.3	30.72	25.62	58.76	81.13	64.2	18.6
116		5-6	6.42	10	31.19	26.94	55.88	74.81	46	15.8
117		5-6	6.39	10	18.81	14.01	27.91	28.51	42	8.4
118		5-6	6.81	10	15.64	11.71	14.8	3.29	22.5	4.8
119		5-7	7.32	10.2	15.11	12.58	29.95	38.52	32.1	5.6
120		5-7	7.35	10.2	15.53	13.7	31.67	45.9	37.9	6.8
121		5-7	7.4	10.2	20.28	14.92	24.22	31.02	29.3	8.3
122		5-7	7.4	10.2	13.27	10.34	27.53	43.27	39.3	4.9
123		5-7	7.42	10.2	21.18	18.56	39.48	45.01	43.6	10.6
124		5-8	8.26	9	18.41	11.54	22.89	35.34	30.8	5.6
125		5-8	8.37	9	12.41	10.18	18.02	26.54	25.3	6.4
126		5-8	8.43	9	14.1	15.5	28.58	47.21	36.6	8.7
127		5-10	10.13	6.6	18.08	10.94	20.85	37.87	17.8	7.1
128	6	6-1	1.31	13.1	26.61	23.92	75.58	90.42	80	20.3
129		6-2	2.55	12.2	30.06	32.29	60.37	89.67	45.8	13.9
130		6-3	3.29	11.8	32.89	28.54	65.24	86.74	94.1	11.8
131		6-3	3.98	11.8	29.06	33.08	64.8	87.27	73.7	15.1
132		6-3	3.97	11.8	18.96	16.31	35.19	49.33	37.7	8.3
133		6-4	4	11.8	27.66	25.4	55.16	69.32	67.6	10.9
134		6-4	4.01	11.8	20.76	21.11	50.12	57.7	50.3	11.9
135		6-4	4.09	10.2	16.19	1.68	33.5	55.52	36.6	9.5
136		6-4	4.1	10.2	21.5	23.67	55.06	67.77	40.5	12.4
137		6-4	4.51	10.2	13.27	10.65	24.96	41.15	31.4	8.8
138		6-4	4.82	10.2	9.82	10.82	23.53	34.75	30.7	7.4
139		6-4	4.87	10.2	7.66	5.88	14.67	27.3	33.3	7.2
140		6-4	4.83	10.2	18.64	21.63	47.13	81.6	53.7	14.7
141		6-4	4.88	10.2	10.49	18.32	36.52	65.31	44.3	11.7
142		6-5	5.32	10.1	8.09	8.53	21.92	39.12	29.5	7.7
143		6-5	5.92	9.2	14.92	12.17	36.91	54.18	39.4	9
144		6-6	6.19	8.5	13.12	16.66	49.18	55.77	39.2	7.5
145		6-7	7.66	6.2	15.36	10.62	19.53	32.57	20.6	7.1
146		6-7	7.6	6.2	13.52	14.32	22.43	42.59	23.7	5.2
147		6-8	8.79	6.2	10.78	11	25.78	37.04	32.4	7.7
148		6-9	9.22	6	13.76	10.63	24.55	38.6	20	5.7
149		6-9	9.73	6	12.74	10.99	22.96	37.69	27.3	11.3
150	7	7-0	0.2	12.4	30.6	58.66	88.8	95.31	102.4	20.1
151		7-0	0.84	11.5	28.22	29.77	70.76	81.3	65.2	16.8
152		7-1	1.67	10.1	33.1	26.96	42.34	68.21	44.9	11.9
153		7-1	1.77	10.1	20.88	24.49	46.84	55.9	43.1	12.5
154		7-2	2.02	10.1	18.25	117.35	29.78	34.93	22.2	8.4
155		7-2	2.46	9.2	20.4	21.43	51.23	73.95	52.8	12.8
156		7-2	2.47	9.2	16.37	22.18	39.18	44.15	42.8	10.4
157		7-2	2.42	9.2	14.15	15.51	26.65	34.32	39.3	10
158		7-2	2.89	9.2	14.11	10.72	18.42	25.82	24.5	6.2
159		7-2	2.97	9.2	17.36	1.31	24.49	38.2	28.8	6.7
160		7-2	2.94	9.2	19.36	15.06	31.24	44.19	22.2	8.7
161		7-3	3.25	8.4	15.05	14.13	24.76	32.93	23.4	6.8
162		7-3	3.38	8.4	14.91	17.78	30.88	37.84	35.5	7.1
163		7-3	3.44	8.4	18.52	16.01	28.33	46.35	35.6	7.5
164		7-3	3.62	8.4	20.24	16.97	42.49	58.7	45.4	10.4
165		7-3	3.67	8.4	21.06	19.82	45.88	61.88	47.8	12.3
166		7-4	4.09	8.4	14.24	13.04	25.76	32.65	29.3	8.8
167		7-4	4.12	8.4	18.99	14.76	26.3	47.14	29.1	9.4
168		7-4	4.59	7.7	14.03	11.17	22.08	28.77	26.2	6.2
169		7-4	4.65	7.7	19.04	15.82	24.18	35.52	3.2	5
170		7-4	4.8	7.7	12.82	16.96	38.62	44.05	44.1	8.3
171		7-5	5.02	7.7	11.79	10.94	22.92	36.39	18.1	5.5
172		7-5	5.08	7.7	15.23	9.61	23.94	26.84	20.8	6.1
173		7-5	5.08	7.7	11.73	13.46	24.11	32.97	23.9	5.3
174		7-7	7.31	6.2	6.66	6.16	11.24	16.4	12.9	6.4
175	8	8-0	0.09	9.4	20.32	22.35	40.43	56.16	32.5	12.9
176		8-0	0.12	9.4	55.34	48.97	87.66	76.53	58.6	20.8
177		8-0	0.47	9.4	32.84	29.15	63.02	82.19	71.1	16.7
178		8-0	0.85	9.4	18.5	17.94	25.06	51.12	33.5	8.1
179		8-0	0.82	9.4	17.22	20.36	32.7	52.78	32.3	7.3
180		8-1	1.13	9.2	20.25	14.29	26.28	42.61	28.4	7.7
181		8-1	1.22	9.2	28.75	19.32	32.45	58.5	35.1	10.1
182		8-1	1.23	9.2	21.36	14.57	33.32	47.28	30.2	8
183		8-1	1.82	9.2	15.96	12.25	20.66	28.39	25.7	7
184		8-1	1.88	9.2	23.06	21.4	45.75	60.69	48.8	12.6
185		8-1	1.91	9.2	22.66	21.17	37.62	57.13	37.5	9.6
186		8-3	3.12	7.9	15.14	17	28.3	39.05	31.4	6.8
187		8-3	3.16	7.9	21.01	16.91	27.83	44.05	32.8	8.7
188		8-3	3.19	7.9	15.43	17.91	28.42	42.18	34.6	10.1
189		8-3	3.19	7.9	11.21	11.94	23.45	35.57	36.3	6.6
190		8-3	3.22	7.9	10.18	8.78	7.42	22.66	26.7	6
191		8-3	3.21	7.9	22	16.92	33.08	50.02	45.7	10.4
192		8-3	3.74	7.9	21.34	19.46	37.96	40.09	43.6	12.8
193		8-3	3.74	7.9	15.29	17.56	32.45	28.94	36.8	10
194		8-3	3.71	7.9	24	17.64	30.2	50.37	36	9
195		8-4	4.13	7.6	12.18	11.68	24.06	52.07	26.3	5.1
196		8-4	4.17	7.6	21.33	15.07	21.24	58.56	35.2	11.6
197		8-4	4.2	7.6	16.92	14.61	26.97	64.65	31.8	7.2
198		8-4	4.25	7.6	15.29	14.43	27.04	51.6	31.8	8.2
199		8-4	4.28	7.6	20.18	15.98	30.34	58.36	44.3	8.5
200		8-4	4.8	7.6	22.94	22.45	48.01	53.84	48.5	10.1
201		8-5	5.66	6.9	19.12	16.35	24.43	28.78	26.3	7.7
202		8-7	7.38	6.4	14.22	11.18	20.54	25.16	24	7.5
203	9	9-0	0.32	12	24.72	20.55	28.65	53.98	36.3	8.1
204		9-0	0.31	12	2.59	14.42	26.62	58.37	31.1	6.9
205		9-0	0.82	11.9	16.61	11.89	32.21	39.67	35	8.4
206		9-0	0.89	11.9	65.46	61.9	126.97	109.94	122.8	24.9
207		9-1	1.27	11.8	21.53	14.26	21.76	42.87	24.3	5.3
208		9-1	1.7	10.2	25.15	17.14	24.08	31.2	21.6	5.4
209		9-1	1.82	10.2	22.96	24.31	37.27	50.41	46.9	8.1
210		9-2	2.79	9.6	24.94	18.12	25.12	41.74	27.5	7.3
211		9-3	3.09	9.6	16.84	12.6	35.68	51.92	45.1	12
212		9-3	3.15	9.6	21.32	17.04	26.59	42.69	26.8	7.7
213		9-3	3.16	9.6	27.58	20.5	45.5	58.67	31.8	12.7
214		9-3	3.15	9.6	17.11	22.07	52.57	97.42	63.4	14
215		9-3	3.6	9.2	22.53	26.75	32.67	68.83	44.2	13.2
216		9-3	3.65	9.2	23.05	23.04	34.2	50.04	43	10.4
217		9-3	3.64	9.2	11.68	9.19	15.55	29.51	24.4	6
218		9-3	3.97	9.2	22.57	15.89	32.55	49.78	38.9	7.7
219		9-4	4.07	9	17.11	24.91	24.67	44.09	33.9	6.9
220		9-4	4.09	9	27.84	25	44.74	67.49	52.9	13.7
221		9-4	4.73	8.6	21.2	13.7	23.45	44.07	31	6.8
222		9-4	4.72	8.6	9.45	7.55	15.62	33.84	29.4	5.3
223		9-4	4.75	8.6	14.53	14.45	28.04	45.37	40.4	8
224		9-4	4.73	8.6	17.98	13.45	21.09	48.73	33.4	5.4
225		9-5	5.12	8.8	16.29	14.43	22.6	39.02	30.2	5.5
226		9-5	5.15	8.8	11.26	9.38	19.4	29.38	28.8	5.1
227		9-5	5.2	8.8	22.45	17.93	25.63	91.95	34.3	7.5
228		9-5	5.25	8.8	11.84	13.56	34.17	35.11	39	10.9
229		9-5	5.19	8.8	17.43	13.59	35.31	58.17	45.1	10.2
230		9-5	5.23	8.8	14.7	10.91	21.24	41.22	32.2	5.9
231		9-5	5.81	8.3	9.22	7.71	17.46	32.77	28.4	6.9
232		9-5	5.84	8.3	17.27	12.84	21.13	29.12	30.6	7.8
233		9-5	5.86	8.3	18.94	17.44	32.47	52.99	49.1	10.2
234		9-5	5.89	8.3	11.82	18.3	40.73	34.54	45.9	9.6
235		9-6	6.2	8	10.19	8.66	15.99	27.16	21	6.2
236		9-6	6.23	8	14.71	15.52	30.32	50.81	34.5	7.7
237		9-6	6.69	6.6	14.62	8.51	17.12	88.38	20.9	5.3
238		9-7	7.15	6.4	10	6.78	16.19	25.41	21.2	5.2
239		9-7	7.21	6.4	19.43	15.68	25.85	35.26	28	8.1
240		9-8	8.07	5.6	22.33	16.08	24.87	37.85	24	6.6
241		9-8	8.14	5.6	15.66	12.37	20.33	31.5	21.7	6
242	10	10-1	1.65	12	28.6	23.72	46.85	46.24	41.3	10.9
243		10-1	1.67	12	23.16	11.54	22.81	52.18	47.9	18.3
244		10-2	2.4	11.1	41.03	16	34	45.21	15.4	6.3
245		10-3	3.44	10.6	26.11	17.68	42.84	62.46	42.7	14.3
246		10-3	3.41	10.6	19.92	15.18	24.42	29.81	2.1	7.6
247		10-4	4.25	9.9	18.77	15.76	42.56	54.43	51.1	12.1
248		10-4	4.54	9.9	23.46	17.38	31.55	49.06	28.7	6.9
249		10-4	4.55	9.9	17.39	13.16	21.16	34.56	26.4	4.8
250		10-4	4.66	9.9	19.64	16.76	29.79	54.65	30.3	6
251		10-4	4.68	9.9	23.01	20.08	26.19	39.4	20.8	7
252		10-5	5.19	9.6	22.61	20.54	38.7	52.99	43.5	14
253		10-5	5.16	9.6	21.43	18.02	29.18	46.29	37.7	7.3
254		10-5	5.21	9.6	25.67	24.41	41.16	40.03	46.8	18.5
255		10-5	5.55	9.6	16.13	9.52	18.56	34.24	29.2	5.9
256		10-5	5.64	9.6	20.49	11.5	21.52	49.87	30.8	8.1
257		10-6	6.18	9.8	23.4	20.11	36.94	53.26	41.1	11.5
258		10-6	6.67	8.5	21.16	17.54	30.92	38.29	36.8	9.5
259		10-7	7.33	8.2	14.07	9.34	18.42	29.07	17.5	3.9
260	11	11-2	2.19	11.1	50.08	47.31	106.33	101.19	103.4	26
261		11-2	2.15	11.1	21.76	27.41	67.63	82.52	51.3	18
262		11-3	3.28	10.7	50.86	62.83	140.64	81.4	103.7	18.3
263		11-3	3.89	10.7	25.56	20.46	57.29	91.74	54	14
264		11-4	4.24	11.3	28.98	20.3	42.7	64.86	48.3	12.9
265		11-4	4.21	11.3	39.38	34.09	100.06	86.12	43.8	25.6
266		11-4	4.65	11.3	15.49	10.71	32.67	48.24	42.4	8.1
267		11-4	4.78	11.3	18.37	21.04	41.69	60.77	41.6	9.8
268		11-5	5.14	9.2	13.12	11.56	22.23	42.85	25.2	5
269		11-5	5.22	9.2	19.62	16.43	29.07	47.55	27.8	5.9
270		11-5	5.35	9.2	21.33	18.1	34.18	51.44	47.2	9.6
271		11-5	5.34	9.2	25.99	25.05	97.2	69.22	52.2	11.9
272		11-5	5.86	9.2	16.43	1.61	15.68	32.14	25	6.6
273		11-6	6.17	9.2	25.08	22.58	66.54	82.05	59.8	16.7
274		11-6	6.17	9.2	13.8	15.08	39.05	53.54	42.6	11.1
275		11-6	6.17	9.2	18.25	16.88	41.1	57.11	66.9	7
276		11-6	6.7	9.2	17.11	15.47	37.1	51.85	42.5	11.2
277		11-7	7.11	8.7	9.98	14.02	26.34	41.19	33.7	6.2
278		11-7	7.86	8.2	23.63	1.96	35.79	54.27	33.3	7.4
279		11-7	7.93	8.2	23.77	16.28	31.03	46.35	31.1	6.6
280		11-7	7.89	8.2	15.48	12.68	23.5	42.06	28.4	5.6
281		11-8	8.23	8.6	12.5	10.09	24.94	35.59	31.3	9.4
282		11-8	8.29	8.6	16.35	14.02	30.32	56.9	43.4	8.2
283		11-10	10.13	6.4	10.88	11.72	21.42	37.34	29.5	6.8
284		11-10	10.16	6.4	13.19	11.65	25.28	46.54	27.5	7.1
285		11-10	10.39	6.4	16.75	9.3	14	29.88	11.5	2.9
286		11-10	10.44	6.4	15.46	11.06	19.59	33.16	24.6	6.1
287	12	12-0	0.57	14.5	60.09	57.93	116.22	126.42	102.6	34.4
288		12-1	1.1	12.5	18.62	19.28	60.22	69.24	103.2	12.5
289		12-2	2.03	12.1	38.31	34.1	61.42	92.31	37.4	19.8
290		12-2	2.62	12.1	19.91	16.4	38.71	50.81	61.6	12.8
291		12-2	2.77	12.1	33.66	30.73	56.63	67.05	66.2	11.5
292		12-3	3.15	11	12.21	6.74	25.82	40.1	34.9	6.2
293		12-3	3.28	11	17.68	21.48	37.77	39.88	64.5	11
294		12-3	3.32	11	43.37	40.55	87.25	77.39	71.3	17.1
295		12-3	3.7	11	27.1	21.78	43.59	59.49	56.7	11.8
296		12-4	4.08	10.9	16.93	16.67	32.33	42.66	42	10.6
297		12-4	4.42	10.9	23.27	17.21	43.86	76.12	38.5	9
298		12-4	4.54	10.9	72.35	17.53	56.96	67.42	63	15.6
299		12-4	4.58	10.9	24.27	33.81	63	80.66	57.6	15.4
300		12-4	4.93	11.1	21.04	16.42	52.59	71.5	64.4	10.4
301		12-4	4.96	11.1	30.09	25.62	53.18	47.26	52.4	10.2
302		12-5	5.38	10.1	34.22	33.61	46.12	68.47	62.9	17.3
303		12-5	5.85	10.1	20.56	21.21	43.68	55.08	52	12.5
304		12-5	5.85	10.1	18.36	16.44	40.21	68.27	59.1	10.1
305		12-5	5.8	10.1	19.5	14.27	26.2	46.2	41.5	8
306		12-6	6.29	9.8	14.87	16.87	43.76	48.62	25.3	8
307		12-6	6.32	9.8	18.29	21.92	47.39	59.2	47.1	14.1
308		12-6	6.75	9.8	14.66	13.13	37.7	45.59	48	8.7
309		12-7	7.05	7.6	1.18	13.22	39.98	42.32	39.2	6.1
310		12-7	7.11	7.6	10.73	17.11	78	68.4	78.3	15.1
311		12-7	7.69	6.5	13.19	12.43	29.72	36.74	27.7	5.3
312		12-7	7.94	6.5	1.43	12.4	26.24	32.23	22.7	5.4
313		12-8	8.06	6.3	22.6	14.3	63.39	67.8	30.9	6.4
314	13	13-1	1.54	15.2	21.68	20.6	41.57	54.61	53.4	13.7
315		13-1	1.67	15.2	46.83	53.38	121.29	119.88	116.4	35.4
316		13-1	1.95	15.2	27.87	26.24	43.13	55.83	40.5	11.9
317		13-2	2.84	14.2	20.87	16.35	29.73	52.5	34.4	7.3
318		13-2	2.89	14.2	23.02	28.8	33.39	82.75	34	8.3
319		13-2	2.86	14.2	24.07	20.77	37.28	49.18	47.7	12.2
320		13-3	3.5	14.1	22.6	13.9	25.43	41.68	28.7	9.4
321		13-3	3.57	14.1	22.62	15.74	35.74	60.85	32.9	8
322		13-3	3.6	14.1	22.35	19.06	31.22	42.36	47.7	9.6
323		13-3	3.66	14.1	19.54	22.63	5.17	72.72	68.5	12
324		13-3	3.7	14.1	44.54	14.38	84.56	106.17	70.2	25.2
325		13-3	3.7	14.1	30.4	28.94	56.08	64.54	55.7	16.5
326		13-4	4.13	13.4	19.01	13.58	29.54	46.13	38.9	8.6
327		13-4	4.22	13.4	59.93	69.71	138.23	102.06	80.6	30.9
328		13-4	4.16	13.4	27.29	28.58	75.88	69.96	55.7	6.7
329		13-4	4.96	13.4	18.42	15.23	29.31	42.59	32.8	7.9
330		13-5	5.09	12.2	37.84	47.47	81.95	94.94	62.8	20
331		13-5	5.06	12.2	27.45	26.73	61.37	80.09	82.5	26.9
332		13-5	5.41	12.2	20.21	18.65	33.12	49.38	30.3	9.3
333		13-5	5.54	12.2	24.92	21.56	44.07	62.29	49.1	12
334		13-5	5.58	12.2	41.44	45.52	98.35	95.67	97.1	26.4
335		13-5	5.54	12.2	20.78	24.62	46.69	64.58	35.9	9
336		13-6	6.25	11.7	15.4	20.21	46	57.71	46.7	15.2
337		13-6	6.48	11.7	24.72	20.08	41.55	51.08	47.2	13.2
338		13-6	6.54	11.7	19.24	15.56	35.5	42.69	50.1	11.8
339		13-6	6.56	11.7	30.73	28.57	5.61	68.91	62.4	14.1
340		13-6	6.55	11.7	18.91	20.55	53.18	74.26	63.5	17.9
341		13-7	7.45	11	20.97	16.27	36.36	53.55	32.7	7.5
342		13-7	7.49	11	7.42	8.13	118.34	30.7	26.5	6.7
343		13-7	7.6	11	19.45	15	37.03	53.36	40.3	10
344		13-7	7.69	11	10.89	9.01	19.81	30.74	24.8	5.3
345		13-7	7.79	11	12.94	11.25	24.43	36.71	32.2	6.3
346		13-7	7.82	11	31.55	17.29	43.36	74.16	44.7	12
347		13-7	7.88	11	39	29.95	59.96	75.53	41.7	10.8
348		13-8	8.48	9.8	17.84	14.18	29.93	39.22	32.9	8.7
349		13-8	8.55	9.8	19.75	16.3	30.63	56.15	32	6.8
350		13-8	8.62	9.8	26.83	25.71	53.76	70.63	55.3	14.7
351		13-8	8.66	9.8	13.44	10.14	21.21	33.22	23.5	5.2
352		13-8	8.74	9.8	16.26	13.6	28.39	52.7	27.6	7.9
353		13-9	9.12	8.2	22.13	30.87	57.73	75.53	53.7	14.2
354		13-9	9.89	8.2	12.82	7.3	17.9	31.4	26.3	6
355		13-10	10.53	8.5	14.67	13.15	26.96	43.69	22.6	7.1
356		13-10	10.62	8.5	23.16	13.3	24	36.41	28.3	4.4
357		13-10	10.64	8.5	22.63	24.45	42.05	41.71	31.5	8.9
358		13-11	11.65	7	12.47	15.79	28.02	35.15	31.6	8.9
359	14	14-1	1.18	12.1	45.4	42.4	79.54	82.42	77.2	20
360		14-1	1.37	12.1	27.86	32.8	92.46	76.78	66.8	15.8
361		14-2	2.98	12	17.36	20.97	64.96	53.27	61.2	17.8
362		14-2	2.91	12	18.08	20.93	40.86	60.98	52.7	11.7
363		14-3	3.56	11.2	53.02	53.04	104.23	132.6	87.7	29.8
364		14-3	3.53	11.2	18.18	16.2	32.86	40.91	37.4	9.9
365		14-3	3.9	11.2	37.62	26.4	62.26	86.52	71.6	18.9
366		14-4	4.47	10.4	39.06	30.88	33.56	69.02	47.7	15.9
367		14-4	4.57	10.4	27.62	37.22	54.58	52	44	14.3
368		14-6	6.35	9.6	17.51	12.2	29.39	49.61	37.5	7.3
369		14-6	6.53	9.6	23.43	17.18	34.96	58.18	37.7	9.6
370		14-7	7.17	9.3	17.48	17.58	31.03	47.93	31.8	6.3
371		14-7	7.3	9.3	24.88	15.81	39.13	45.73	49.8	10.4
372		14-7	7.39	9.3	13.87	13.24	28.82	36.81	28.2	9.3
373		14-7	7.72	8.8	11.55	11.53	25.16	36.89	45.1	7.2
374		14-8	8.08	8.4	6.89	8.39	23.75	38.05	33.7	6.1
375		14-8	8.31	8.4	18.89	16.65	31.51	47.19	46.5	9.7
376	15	15-0	0.59	17	21.31	18.2	70.59	89.92	81.1	26.7
377		15-1	1.06	16.5	20.39	21.59	60.18	74.62	39.6	12.3
378		15-1	1.46	16.5	31.61	29.08	54.71	81.57	47.6	13.4
379		15-2	2.11	14.6	28.44	22.73	47.09	61.4	55.9	12.3
380		15-2	2.17	14.6	28.03	30.52	62.28	81.49	78.4	19.4
381		15-3	3.06	14.1	25.01	28.88	70.23	95.11	56.1	12.4
382		15-3	3.09	14.1	20	20.69	66.87	79.74	33.7	11.9
383		15-3	3.61	14.1	35.33	25.83	43.81	72.47	32.5	6.2
384		15-3	3.62	14.1	23.65	21.85	39.23	62.98	53.9	17.2
385		15-3	3.89	14.1	45.24	42.8	70.41	100.12	84.4	21.7
386		15-4	4.12	13.6	28.37	21.51	32.97	51.51	36.5	9.8
387		15-4	4.17	13.6	29.28	25.3	85.58	84.48	82.1	21.8
388		15-5	5.2	13.2	40.65	25.9	55.94	76.28	44	13.1
389		15-5	5.57	13.2	31.99	26.62	46.65	80.93	55.1	11.7
390		15-5	5.55	13.2	19.72	23.15	61.62	77.85	76.1	13.7
391		15-5	5.86	13.2	26.61	24.36	42.87	46.26	39.2	10.3
392		15-5	5.83	13.2	22.02	17.32	38.75	49.29	34.3	10.2
393		15-5	5.82	13.2	20.63	18.4	35.54	56.54	25.3	7.9
394		15-9	9.24	12.8	16.21	17.08	38.18	49.95	45.6	11.1
395		15-9	9.32	12.8	27.87	19.53	34.83	58.78	37.5	8.3
396		15-9	9.87	12.3	31.83	32.12	42.15	72.72	44.1	13.4
397		15-10	10.31	11.9	34.59	22.54	55.4	66.25	54.8	11.7
398		15-10	10.33	11.9	15.17	30.83	31.46	43.25	33.8	8.2
399		15-10	10.33	11.9	12.34	26.23	43.74	70.41	55.2	19.5
400		15-10	10.36	11.9	27.02	17.49	40.31	71.85	49.9	13.1
401		15-10	10.77	11.9	18.87	16.36	34.81	72.56	47.2	8.9
402		15-10	10.83	11.9	27.97	22.08	55.92	79.08	75	14.3
403		15-10	10.87	11.9	36.82	36.18	66.19	89.88	61.6	15.7
404		15-11	11.28	11.2	17.34	15.66	36.2	54.99	46.8	11.7
405		15-11	11.34	11.2	27.92	20.17	34.8	54.47	40.8	10.8
406		15-11	11.48	11.2	16.15	18.83	36	50.98	43.6	15.8
407		15-14	14.14	8.1	28.94	20.12	45.63	69.73	36.8	7.6
408		15-14	14.8	8.1	17.44	17.87	25.58	37.81	28.7	8.2
409	16	16-2	2.27	12.6	35.8	48.25	103.43	109.29	96.7	23.3
410		16-2	2.85	12.6	31.41	34.2	70.09	88.34	46.4	14.3
411		16-3	3.18	11.4	34.66	38.95	78.83	86.86	29.8	14.6
412		16-3	3.63	11.4	67.34	81.07	106.91	121.63	114.5	33.1
413		16-4	4.72	11.3	28.22	23.62	56.05	63.11	50.1	14.3
414		16-5	5.52	11.9	21.65	22.06	51.39	81.97	55.8	18
415		16-5	5.51	11.9	21.92	18.59	40.39	62.64	48.9	12.2
416		16-5	5.8	10.6	30.39	36.22	63.34	86.04	43.9	26
417		16-5	5.96	10.6	20.69	23.74	39.79	68.27	50.8	12.5
418		16-6	6.47	10.6	24.98	28.54	48.48	57.28	39.2	11.2
419		16-6	6.77	10.6	14.9	12.24	32.87	45.24	26.1	6.2
420		16-6	6.88	9.5	20.33	20.83	32.84	72.96	44.8	14.2
421		16-7	7.08	9.5	27.7	29.71	64.36	78.35	68.5	20.4
422		16-7	7.59	8.6	14.25	11.56	24.58	36.59	29.6	7.2
423		16-8	8.37	8.6	14.1	12.61	28.33	52.96	30.4	6.3
424		16-8	8.46	8.6	13.33	13.76	26.87	39.61	31.3	6
425		16-8	8.49	8.3	21.32	19	38.42	59.9	38.4	11.1
426		16-9	9.6	8.3	15.27	12.79	1.01	40.68	42.3	6.3
427		16-10	10.59	6.8	10.86	16.72	31.45	45.44	32.5	7.1
428	17	17-1	1.25	16.4	44.44	56.25	105.16	96.9	92	31.8
429		17-1	1.87	16.3	34.27	45.97	65.32	74.54	58.6	23.5
430		17-2	2.93	15.2	29.72	25.84	52.05	43.97	35.8	12
431		17-3	3.56	15.1	30.83	30.7	66.62	77.26	55.2	16.2
432		17-3	3.97	15.1	18.21	15.02	61.28	48.6	28	6
433		17-4	4.94	14.7	22.12	15.29	42.02	54.21	34.9	5.3
434		17-6	6.45	13.3	12.09	23.76	36.51	57.98	39.2	10.4
435		17-6	6.44	13.3	11.23	15.55	23.12	42.21	36.9	9
436		17-6	6.45	13.3	39.45	30.46	56.84	59.64	44.7	12.7
437		17-6	6.96	13.3	20.22	19.04	34.93	55	48.8	8.5
438		17-7	7.54	13	20.35	14.65	32.32	46.21	36.9	6.9
439		17-7	7.58	13	18.52	14.76	31.98	44	48.5	9.7
440		17-7	7.57	13	26.33	14.84	39.68	47.75	41.6	10.9
441		17-8	8.32	14	21.21	18.83	34.8	62.8	51.9	10.7
442		17-8	8.37	14	24.74	14.5	38.47	66.25	63.8	13.1
443		17-10	10.21	10.2	19.56	14.8	31.46	38.86	36.7	8.6
444		17-11	11.19	8	14.05	28.81	23.87	35.17	26.1	5.3
445		17-11	11.39	8	13.41	10.54	28.98	27.96	23.2	6.2
446		17-9	9.34	10	20.49	16.87	41.85	52.81	33.5	6.4
447		17-9	9.36	9.7	59.17	66.81	66.82	25.89	25	3.8
448		17-9	9.39	9.7	66.16	57.85	31.23	40.35	34.1	7.2
449	18	18-0	0.21	14.5	38.02	45.41	69.82	98.35	53.7	21.2
450		18-0	0.47	14.5	14.65	11.1	28.44	35.94	44.5	11
451		18-0	0.83	14.2	13.86	17.93	37.43	56.55	50.9	11.6
452		18-0	0.85	14.2	31.17	25.29	49.83	69.84	27.6	6.3
453		18-0	0.86	14.2	20.74	20.82	50.4	61.77	52	6.4
454		18-0	0.84	14.2	23.21	20.57	44.25	74.1	47.6	12.4
455		18-1	1.58	14.7	40.55	36.34	77.04	109.43	71.4	23.5
456		18-1	1.6	14.7	29.45	25.14	67.68	88.82	47.9	14.1
457		18-1	1.7	14.7	34.85	32.39	74.68	102.54	66.2	22.9
458		18-1	1.87	14.7	40.89	36.82	61.42	76.59	68.6	16.7
459		18-2	2.52	13.1	21.61	18.29	52.63	64.93	36	10.7
460		18-2	2.68	13.1	28.33	25.45	51.68	80.47	55.6	17.2
461		18-3	3.87	12.2	40.74	34.29	70.14	91.16	65.9	18.4
462		18-3	3.67	12.2	23.37	19	38.96	49.5	32.4	7.9
463		18-3	3.85	12.2	30.55	18.62	53.3	77.97	38.4	13.6
464		18-4	4.22	12.3	26.44	30.8	64.93	90.02	72.6	17.3
465		18-4	4.24	12.3	34.4	36.27	82.33	98.53	73.7	28.1
466		18-4	4.26	12.3	2.4	23.6	54.25	83.27	30.7	20.7
467		18-5	5.15	11.6	19.76	15.83	36.11	45.31	49.1	12.5
468		18-5	5.55	11.6	18.1	12.3	48.72	61.79	55.1	12.5
469		18-5	5.58	11.6	11.21	9.66	21.41	63.75	28.3	7.6
470		18-5	5.65	11.6	24.13	27.71	74.87	106.11	72	23.4
471		18-7	7.05	12.7	22.69	19.99	45.07	75.25	57.9	15.5
472		18-7	7.62	9.5	23.41	28.64	54.61	61.22	35.3	11.3
473		18-8	8.06	10.1	11.07	11.51	26.8	44.44	28.8	7.8
474		18-8	8.15	10.1	3.49	32.23	63.05	89.03	53.6	20.5
475		18-8	8.2	10.1	23.98	35.55	76.77	89.57	67.7	21.4
476		18-8	8.21	10.1	38.38	35.13	91.48	84.97	71.6	21
477		18-9	9.21	8.3	22.35	24.4	52.19	10.38	48	13.8
478		18-9	9.69	8.3	21.55	18.2	34	45.32	33.1	7.4
479		18-9	9.76	8.3	21.26	21.28	48.67	64.12	46.8	10.5
480		18-9	9.84	8.3	25.14	20.22	36.45	52.28	44.2	11.9
481		18-10	10.43	8.2	22.17	14.7	31.54	42.53	27.5	5.9
482		18-10	10.51	8.2	17.07	13.21	33.98	40.73	30.3	6.7
483		18-10	10.54	8.2	24.69	21.17	37.92	49.95	38.1	7.9
484		18-10	10.64	8.2	17.7	14.66	32.76	48.37	33.7	7.4
485		18-10	10.72	8.2	15.98	15.04	43.14	66.04	49.3	16.1
486	19	19-2	2.45	17	20.68	18.7	41.66	54.68	41.8	10.8
487		19-3	3.26	16.2	23.76	20.28	32.48	38.92	36.2	10.8
488		19-3	3.73	15.9	21.35	19.59	35.59	43.06	41.3	11.1
489		19-3	3.82	15.9	22.74	23.67	54.01	63.99	52.4	11.7
490		19-3	3.83	15.9	22.42	33.37	73.02	71.61	56.8	19.2
491		19-4	4.31	14.7	21.82	21.49	46.17	58.13	69.1	16.5
492		19-4	4.18	14.7	19.54	17.18	27.59	54.14	30.3	6.3
493		19-4	4.25	14.7	12.85	20.11	6.83	48.49	41.5	10.7
494		19-4	4.31	14.7	11.32	16.9	35.18	53.96	39.5	10.8
495		19-4	4.83	14.7	15.38	12.67	29.54	54.13	34.1	9.6
496		19-5	5.25	14.9	13.59	14.21	34.14	41.53	45.2	9.7
497		19-5	5.45	14.9	20.22	29.98	50.51	50.71	49.5	14.1
498		19-5	5.45	14.9	18.05	26.46	76.8	73.74	84.7	16.4
499		19-5	5.61	14.9	15.97	21.67	47.27	66.93	79	15.4
500		19-6	6.74	14.3	81.13	121.96	154.46	131.35	53.2	11.1
501		19-7	7.92	11.4	21.09	21.05	44.34	49.86	37.2	10.7
502		19-7	7.87	11.4	17.89	15.77	28.21	39.97	32.3	8
503		19-8	8.67	10.5	29.25	27.52	41.26	93.38	47.7	16.3
504		19-9	9.11	9.9	23.7	26.09	44.72	52.99	45.6	13.8
505		19-9	9.61	9.9	17.26	22.55	47.99	51.63	51.3	14.5
506		19-9	9.65	9.9	1.98	18.64	48.26	58.45	57.6	14.3
507		19-11	11.5	7.9	15.44	18.12	28.37	48.56	29.3	9
508	20	20-1	1.78	13.2	23.23	19.53	62.43	97.93	43.8	15.6
509		20-1	1.81	13.2	46.72	39.84	97.2	96.91	73.9	18.2
510		20-3	3.34	12.5	24.79	19.8	38.42	38.64	39.1	8.7
511		20-3	3.38	12.5	24.12	20.97	34.81	51.57	25.3	4.4
512		20-3	3.8	12.5	23.85	19.62	31.85	53.86	47.8	10
513		20-4	4.65	11.7	12.22	10.51	17.44	37.71	15.4	3.2
514		20-4	4.8	11.7	20.91	19.93	37.89	51.57	39.1	7.9
515		20-4	4.83	11.7	15.2	14.29	27.25	44.72	35.4	5.7
516		20-4	4.86	11.7	20.07	17.78	27.16	47.51	33.3	7.3
517		20-4	4.99	11.7	23.58	11.99	43.92	63.65	60.9	15.1
518		20-4	4.99	11.7	14.66	22.23	52.39	68.87	48.5	10.2
519		20-5	5.1	11.3	23.85	31.39	58.08	76.65	91.3	11.7
520		20-5	5.67	11.3	25.37	22.99	39.9	53.11	51.7	12.1
521		20-5	5.8	11.3	24.15	23.69	29.1	50.15	34.8	8
522		20-6	6.09	11.2	18.97	15.69	38.62	47.49	52.2	9.9
523		20-6	6.2	11.2	22.53	20.6	40.45	46.24	51	12
524		20-6	6.19	11.2	39.3	37.47	70.84	84.21	71.1	18.2
525		20-6	6.32	11.2	37.73	42.74	84.87	83.86	79.3	12.3
526		20-6	6.24	11.2	37.65	31.25	66.6	62.9	72.4	17
527		20-6	6.95	11.7	29.11	30.92	51.39	67.01	77.5	18.2
528		20-6	6.97	11.7	65.14	41.89	87.44	36.51	35	5.7
529		20-8	8.46	7.3	16.65	13.84	36.09	47.09	43	9.4
530		20-9	9.2	7.3	30.27	33.11	60.27	72.2	39.8	16.7
531		20-11	11.15	6.6	13.89	9.26	66.67	26.7	21	5.6
532		20-11	11.17	6.6	14.02	10.39	17.65	2.16	23.6	6.6
533		20-11	11.29	6.6	8.06	5.86	19.95	43.12	29	6.8
534		20-11	11.36	6.6	18.21	11.43	21.93	34.32	22.6	5.1
535	21	21-0	0.65	19.3	54.31	57.31	113.33	111.86	126.1	31.5
536		21-1	1.35	18.4	27.84	20.09	34.97	51.25	34	10.1
537		21-1	1.36	18.4	42.34	32.58	59.16	82.01	71.4	14.1
538		21-1	1.65	18.4	12.81	10.7	34.25	58.47	44.4	6.4
539		21-1	1.72	18.4	21.84	18.03	35.41	65.81	53	14.8
540		21-2	2.17	17.6	19.08	15.73	32.51	40.5	31.4	5.9
541		21-2	2.64	17.6	18.34	10.72	33.24	56.03	41.5	8.4
542		21-2	2.68	17.6	23.81	10.9	31.65	44.24	35	9.7
543		21-2	2.88	17.6	37.48	35.24	79.29	89.78	95.3	22.3
544		21-2	2.91	17.6	66.65	82.67	16.73	16.09	179.4	37.7
545		21-4	4.5	16.5	49.7	56.03	111.56	128.97	86.4	31.6
546		21-5	5.05	16.2	24	13.55	36.99	41.17	27.6	7
547		21-5	5.09	16.2	37.86	33.94	67.12	81.79	62.3	18.5
548		21-5	5.64	16.2	41.84	43.39	91.39	96.1	76.1	16.4
549		21-6	6.37	15.1	22.25	24.14	63.22	75.04	59	17.3
550		21-6	6.64	15.1	64.63	68.67	4.11	44.02	49.3	14.2
551		21-6	6.68	15.1	44.19	50.3	110.11	124.06	111.8	24.1
552		21-6	6.95	15.1	27.62	21.5	43.8	70.29	45.2	15.1
553		21-6	6.96	15.1	20.82	15.66	37.11	58.49	47	12.4
554		21-8	8.15	14	22.02	23.05	43.21	64.51	44.3	11.9
555		21-8	8.28	14	16.34	18.92	35.14	65.34	48.7	13
556		21-8	8.34	14	31.56	28.62	58.67	61.9	56.1	13.8
557		21-9	9.28	13.5	7.18	17.91	44.07	58.48	38.7	7.3
558		21-9	9.9	12.6	15.56	13.22	35.14	67.33	41	12.1
559		21-9	9.87	12.6	17.32	13.93	25.97	34.48	37.6	10.2
560		21-10	10.46	11.1	21.53	14.61	26.16	46.67	30.7	8
561		21-11	11.72	10.6	18.14	15.24	24.24	42.35	38	5.4
562	22	22-1	1.87	11.2	29.42	29.08	46.97	65.84	26.2	4.5
563		22-2	2.44	10.8	37.21	41.05	104.01	94.6	61.7	18.8
564		22-2	2.81	10.8	27.84	30.35	84.13	91.8	44.3	16.7
565		22-3	3.16	10.6	41.29	46.93	88.96	95.21	76.5	12.2
566		22-3	3.5	10.3	28.33	13.39	23.46	49.44	28.1	6.9
567		22-3	3.57	10.3	31	21.8	56.93	63.44	42.7	12.1
568		22-3	3.84	9.8	20.28	19.51	34.7	63.22	41.9	9
569		22-3	3.85	9.8	20.66	33.49	61.5	56.67	60.3	11.5
570		22-3	3.85	9.8	24.33	26.23	58.23	63.01	60.3	15.3
571		22-4	4.67	8.9	21.5	16.86	26.95	58.56	30.5	8.7
572		22-5	5.91	8.7	18.27	14.26	24.88	35.2	32.1	6
573		22-5	5.96	8.7	34.29	29.09	68.96	81.86	43	7.5
574		22-6	6.96	7.9	16.87	13.47	29.64	41.5	32.1	8.1
575		22-6	6.76	7.9	12.69	11.35	28.86	37.04	37.8	7.8
576		22-7	7.24	7.2	15.91	14.44	32.72	45.28	27.7	5.8
577		22-8	8.29	7	24.82	19.33	46.99	50.24	39.9	9.3
578	23	23-1	1.65	15.8	76.86	74.99	103.14	103.19	133	20.3
579		23-1	1.8	16.2	29.82	33.72	60.77	87.68	49.7	11.3
580		23-2	2.47	15.6	59.71	76.34	131.27	111.8	177.9	35.4
581		23-3	3.48	14.4	28.76	23.76	55.36	79.26	54.2	13
582		23-3	3.52	14.4	25.38	21.84	57.93	66.35	80.4	12.5
583		23-4	4.34	13.5	20.06	23.63	65.88	60.26	44.5	7.6
584		23-4	4.42	13.5	21.78	31.02	70.6	71.09	75.9	18.1
585		23-4	4.43	13.5	30.2	37.35	84.84	71.77	78	17.4
586		23-4	4.82	13.5	40.29	43.37	104.78	92.12	109.6	21.6
587		23-5	5.56	14	21.33	28.12	76.43	78.14	73	13.7
588		23-5	5.72	14	22.47	34.34	82.27	77.16	86.4	11.8
589		23-6	6.06	12.6	32.82	35.98	79.21	88.01	49.8	9.3
590		23-7	7.14	12	26.93	27.99	79.05	90.3	62.7	17.8
591		23-7	7.38	12	36.76	34.5	85.15	102.96	81.5	14.6
592		23-7	7.74	12	16.98	20.42	43.58	69.66	49.1	10.9
593		23-7	7.81	12	28.48	33.98	94.05	68.4	76.3	12.6
594		23-8	8.68	11.2	20.76	17.5	38.29	52.02	38.4	9.4
595		23-8	8.8	11.2	8.92	8.63	34.42	28.66	48.7	9.9
596		23-11	11.07	8.2	10.29	11.1	21.62	34.62	29.2	8.3
597		23-11	11.48	8.2	21.13	15.5	32.44	43.87	28.8	6.7
598	24	24-0	0.83	10.3	15.24	12.17	21.5	34.07	25.8	6.8
599		24-1	1.2	10.2	19	25.09	47.7	59.55	44.2	20.5
600		24-4	4.19	9.3	33.33	36.37	83.17	80.03	42.9	23.2
601		24-3	3.9	9	24.68	23.58	41.31	62.21	37.9	11
602		24-4	4.29	9	10.43	16.77	50.15	44.41	49.7	6.8
603		24-4	4.55	9	15.89	16.63	30.06	53.7	29.5	10.9
604		24-4	4.55	9	18.32	14.9	19.74	46.22	33.3	9.9
605		24-4	4.59	9	23.07	20.65	37.62	62.84	41.7	10.3
606		24-4	4.84	9	15.36	19.99	34.77	52.48	30.6	12.3
607		24-5	5.19	8.8	14.2	14.46	26.69	36.18	26.3	5.8
608		24-5	5.27	8.8	10.63	12.39	25.43	31.35	28.7	5.3
609		24-5	5.35	8.8	17.01	14.52	24	41.3	28.2	5.5
610		24-5	5.43	8.8	20.76	25.63	46.69	71.17	49.6	11.5
611		24-5	5.47	8.8	30.86	20.39	35.18	63.71	60.2	12.8
612		24-5	5.49	8.8	22.06	19.99	49.08	54.63	46.1	11.6
613		24-5	5.91	8.6	17.96	17.72	38.83	41.45	37.7	8.7
614		24-6	6.18	8.2	17.89	17.95	36.52	51.74	34.6	9.3
615		24-6	6.65	8.2	19.51	16.42	35.69	41.87	39.6	8
616		24-6	6.69	8.2	15.77	13.88	26.58	45.52	32.9	10.9
617		24-7	7.52	8	14.05	10.81	22.7	35.23	34	7.1
618		24-8	8.18	7.4	18.54	14.02	38.77	44.3	26.3	5.5
619	25	25-0	0.82	13.5	22.45	17.71	36.12	52.68	42.3	8.2
620		25-1	1.58	13	24.33	10.44	41.29	16.97	19.5	5.9
621		25-2	2.03	12.4	18.47	20.47	33.97	40.23	37.7	9.4
622		25-2	2.39	12.3	30.75	27.02	56.43	86.03	50.2	17.3
623		25-2	2.94	11.8	24.91	13.95	28.03	42.03	22.9	5.2
624		25-2	2.99	11.7	21.29	18.72	30.89	54.41	41.5	10.5
625		25-4	4.51	11.2	15.81	9.3	23.72	28.94	20.6	5.5
626		25-4	4.55	11.1	16.88	11.73	26.06	45.52	35.4	7.9
627		25-4	4.59	11.2	9.13	14.13	25.99	33.12	33.3	7.7
628		25-4	4.61	11.1	19.68	14.04	26.59	42.84	35.2	8.9
629		25-4	4.65	11.1	12.63	9.4	24.86	38.17	63.1	6.1
630		25-5	5.61	10.6	17.22	20.04	47.17	63.73	47.2	11.4
631		25-5	5.64	10.6	28.01	24.42	55.23	84.96	51.7	18.7
632		25-5	5.66	10.6	24.48	15.56	30.13	52.04	33	8.9
633		25-5	5.83	9.8	15	10.81	21.4	38.22	20.6	6
634		25-5	5.95	9.8	11.31	14.03	30.93	41.72	31	8.4
635		25-6	6.91	10.2	20.6	19.32	46.69	65.63	45.5	15.3
636		25-7	7.25	9.4	11.63	9.17	28.67	50.7	29.9	10.3
637		25-7	7.68	9.5	11.05	7.89	26.78	40.33	29.3	8.3
638		25-7	7.77	9.6	14.55	13.31	25.33	41.07	40.7	10.7
639		25-8	8.13	8.7	13.26	7.58	20.72	31.67	20.8	5.8
640		25-8	8.74	8.9	15.43	14.66	39.98	60.16	42.6	9.7
641		25-9	9.18	8.4	13.32	12.52	31.84	40.58	38.2	8.7
642		25-9	9.33	8.6	12.77	16.29	37.64	31.74	35.3	8
643		25-9	9.71	6.9	15.49	9.06	31.57	40.77	26	8.3
644		25-9	9.6	6.9	11.88	9.15	21.69	31.59	18	6.7
645		25-9	9.68	6.9	11.43	8.68	26.91	35.35	20.1	5
646		25-10	10.16	6.5	8.98	8.81	22.15	33.85	23	6.2
647		25-10	10.35	6.7	17.84	15.29	21	35.85	21.3	7.1
648		25-10	10.41	6.7	14.88	13.46	29.27	33.95	30.6	7.9
649	26	26-1	1.76	13.2	40.53	51.87	90.28	12.55	97	22.4
650		26-3	3.51	12	22.83	16.14	27.11	41.48	34.7	8
651		26-5	5.17	9.9	17.63	27	63.89		54.4	14.3
652		26-7	7.15	8.9	17.48	22.01	33.45	39.11	29.7	10.1
653		26-8	8.38	8.5	19.22	31.74	33.49	38.91	16.3	5.2
654		26-8	8.54	8.5	17.03	15.94	31.56	34.23	37.4	8.5
655		26-8	8.61	8.5	10.97	15.88	31.07	46.91	28.8	8
656	27	27-2	2.22	12.3	19.72	23.97	50.19	51.4	55.3	14.8
657		27-2	2.21	12.3	23.68	25.3	46.12	51.16	51.4	14.2
658		27-3	3.06	11.9	35.3	40.78	81.99	86.86	65.2	26.5
659		27-4	4.31	9.4	18.71	22.99	49.28	64.37	38.9	13.1
660		27-4	4.6	8.9	16.55	16.03	38.65	45.6	34.2	7.9
661		27-5	5.34	8.5	18.74	17.34	33	39.61	28.8	6.4
662		27-5	5.88	8.4	19.88	16.91	30.01	42.95	37	7
663		27-5	5.91	8.4	22.79	20.18	22.26	43.27	30.1	6.2
664		27-5	5.93	8.4	17.35	15.01	23.09	42.78	25.6	6.1
665		27-6	6.09	8.6	23.19	21.62	39.99	50.84	33.6	5.7
666		27-6	6.54	8.3	19.17	16.88	32.87	45.78	33.5	7.7
667		27-6	6.64	8.3	17.3	19.47	34.99	46.85	34.3	10.1
668		27-7	7.1	7	21.14	12.16	28.87	34.52	23.6	6.1
669		27-7	7.14	7	13.48	15.01	37.6	40.87	27.3	7.1
670		27-7	7.78	6.5	13.81	10.82	23.53	35.05	27.5	6.7
671	28	28-0	0.57	15.3	40.15	44.55	109.94	120.54	111.1	37.1
672		28-1	1.61	14.3	48.29	54.61	116.79	123.64	113	29.2
673		28-3	3.34	13.3	54.75	59.46	94.08	99	108.9	20.8
674		28-3	3.99	13.7	17.16	11.05	39.32	50.96	28.6	8.8
675		28-4	4.38	13.6	14.07	17.89	46.47	56.81	29.2	7.7
676		28-4	4.68	12.2	40.4	42.14	83.3	90.82	95.2	16.6
677		28-5	5.29	11.5	12.51	10.75	22.09	39.2	44	8.2
678		28-5	5.3	11.5	20.83	23.28	38.1	53.38	63.4	11.7
679		28-5	5.31	11.5	21.34	15.88	41.08	70.98	54.9	10.6
680		28-6	6.28	11	16.65	11.33	25.35	40.67	45.1	8.9
681		28-6	6.3	11	12.22	15.9	34.3	37.98	43.4	7.1
682		28-6	6.32	11.6	10.24	9.05	22.82	29.65	39.5	4.4
683		28-6	6.38	11.6	13.32	11.66	28.43	31.27	46.9	8.7
684		28-6	6.91	10.8	12.74	8.04	22.37	40.83	24.3	5.4
685		28-6	6.94	10.8	12.36	11.43	23.04	34.66	36.7	5.1
686		28-7	7.69	10.7	28.54	25.85	52.53	61.42	57.3	13.4
687		28-7	7.73	11	34.45	34.8	67.53	95.13	49.7	19.2
688		28-8	8.36	8.9	14.44	11.01	22.29	39.54	29.8	6.2
689		28-8	8.44	8.9	14.39	17.09	21.04	45.04	43.2	8.3
690		28-9	9.08	8.9	13.12	13.52	18.56	29.99	20.8	6.5
691	29	29-0	0.67	11.7	25.44	20.87	50.23	65.74	55.6	16
692		29-1	1.67	10.4	19.11	36.78	58.99	36	33	6.3
693		29-1	1.88	11.1	28.74	27.92	54.56	67.75	47.8	16.4
694		29-2	2.34	9.8	12.21	7.92	24.01	31.32	19.7	8.3
695		29-2	2.36	9.8	17.95	41.38	61.66	54.33	15.5	5.4
696		29-2	2.36	9.8	22.54	32.36	72.91	59.87	26.9	5.5
697		29-2	2.75	9.7	44.83	42.19	68.16	75.04	35.7	15.8
698		29-2	2.77	9.7	30.77	26.15	59.85	62.05	49.8	19.2
699		29-3	3.12	10.8	19.73	14.06	30.51	38.74	32.9	8.1
700		29-3	3.21	10.8	28.15	32.89	67.31	82.68	61.2	24.2
701		29-3	3.2	10.4	16.1	15.02	35.86	52.15	32.5	14.7
702		29-3	3.21	10.4	9.5	23.33	43.19	62.89	54.1	17.1
703		29-3	3.87	10	23.15	21.56	44.22	61.76	47.7	16.4
704		29-3	3.85	10	21.14	23.57	44.67	66.91	43.6	13.6
705		29-4	4.15	9.6	8.79	8.46	32.44	33.12	36	8.4
706		29-4	4.16	9.6	15.8	15.38	30.46	33.47	39.9	8.9
707		29-4	4.45	9.6	14.14	12.14	19.08	29.73	25.1	6
708		29-4	4.49	9.5	21.94	28.88	60.08	38.32	55.6	16.8
709		29-4	4.79	9.5	8.88	9.68	36.65	38.98	38.3	8.1
710		29-4	4.91	9.5	13.58	18.31	33.97	32.83	46	10.5
711		29-5	5.94	9	12.13	7.65	19.21	29.55	29.9	6.3
712		29-5	5.7	9	8.36	9.85	22.39	28.57	32.1	7
713		29-5	5.72	9	13.35	10.24	36.1	45.33	41.6	8.5
714		29-5	5.76	9.4	15.24	11.73	33.9	32.52	38.3	9.2
715		29-5	5.81	9.4	13.7	15.15	36.63	39.21	50	10.1
716		29-5	5.83	9.1	12.66	13.43	29.6	37.6	39.8	6.9
717		29-6	6.15	8.2	12.9	21.53	36.66	36.16	16.7	3.6
718		29-6	6.27	8.2	6.65	7.38	24.48	32.91	26.8	6.9
719		29-6	6.26	8.2	10.3	11.26	28.95	31.54	45.6	9.2
720		29-6	6.34	8.2	18.31	22.91	50.35	55.82	51.7	16.2
721		29-7	7.41	6.5	9.93	6.61	21.57	27.04	17.1	5.2
722		29-7	7.47	6.5	9.42	8.17	22.63	32.92	28.6	6.6
723		29-7	7.57	6.7	8.28	7.72	20.89	29.78	24.5	5.9
724		29-8	8.34	6.1	14.01	12.59	23.85	33.94	17.6	8.8
725		29-8	8.76	6.1	6.29	7.23	16.93	22.6	19.7	6.9
726	30	30-1	1.24	12.5	20.54	14.19	35.97	51.46	40.5	11.1
727		30-2	2.53	11.5	33.37	27.95	50.11	69.38	54.2	16.6
728		30-2	2.93	11.5	31.55	24.43	61.39	72.28	44	19.9
729		30-2	2.93	11.5	40.35	30.88	62.63	76.2	53.6	22.3
730		30-3	3.6	11	17.2	11.16	28.48	47.4	35	9.6
731		30-3	3.65	11	27.31	24.47	51.75	69.4	41.6	16.3
732		30-3	3.65	11	40.62	35.81	66.22	69.75	54.4	17.2
733		30-3	3.64	11	27.6	20.02	69.8	79.76	62.5	17.5
734		30-4	4.14	10.2	20.59	14.38	26.33	40.22	31.3	6.8
735		30-4	4.29	10.2	36.41	31.59	66.12	81.38	65.2	16.9
736		30-4	4.35	10.2	37.43	33.77	53.07	69.03	56.1	14.4
737		30-4	4.29	10.2	18.96	16.94	28.18	49.8	40.9	9.5
738		30-4	4.65	10.1	15.13	10.88	22.41	44.66	30.3	5.9
739		30-4	4.76	10.1	70.21	69.35	112.83	105.65	93.4	22
740		30-4	4.81	10.1	32.58	31.34	67.06	71.95	37.4	20.6
741		30-5	5.12	9.9	12.93	9.31	14.88	34.92	27.5	7.1
742		30-5	5.19	9.9	30.62	27.7	57.63	78.37	55.7	13.2
743		30-5	5.35	9.9	24.75	18.7	65.36	78.31	63.2	14.3
744		30-5	5.37	9.9	24.87	26.96	53.43	76.36	56.5	10.7
745		30-5	5.45	9.9	22.55	23.94	50.85	73.9	48.3	12.7
746		30-5	5.91	9.6	23	12.68	41.36	62.6	34.7	7.9
747		30-6	6.19	9.6	14.26	12.68	21.65	38.11	33.9	9.1
748		30-7	7.27	8.9	15.7	12.9	26.28	35.27	41.3	7.1
749		30-7	7.32	8.9	17.77	12.4	27.29	41.5	35.3	8.7
750		30-8	8.4	7	23.1	11.36	27.51	43.25	27.1	7.4
751		30-8	8.47	7	28.35	20.51	33.93	51.95	40.1	8.1
752		30-8	8.49	7	17.92	19.09	31.51	48.32	40	7.5
753	31	31-0	0.59	13.9	16.71	26.38	65.57	73.97	77.1	15
754		31-0	0.97	13.7	35.87	46.63	94.56	117.8	108.7	32.2
755		31-1	1.4	13	22.39	29.18	57.97	40.29	59.6	14.9
756		31-1	1.91	12.4	31.79	33.24	62.93	68.98	76.3	17.4
757		31-2	2.45	11.8	25.27	32.42	61.62	72.28	93.2	20.8
758		31-3	3.32	10.5	18.89	15.01	31.34	36	41.4	9.3
759		31-3	3.95	10.5	24.93	19.38	36.54	40.09	22.8	5.8
760		31-4	4.1	10.3	19.93	16.99	28.4	42.99	31.5	6
761		31-4	4.26	10.3	23.72	20.32	34.61	39.33	33.9	7.6
762		31-4	4.34	10.3	18.75	17.56	34.43	53.81	52.7	7.1
763		31-4	4.46	10.3	22.38	19.3	31.82	40	33.3	7.7
764		31-4	4.55	10.6	19.33	16.73	32.34	47.11	37.6	9.7
765		31-4	4.69	10.6	20.02	17.23	29.01	43.86	42.9	9.6
766		31-5	5.27	10	26.41	32.9	90.13	94.44	88.1	18.4
767		31-5	5.25	10	12.71	16.48	33.86	37.36	35.1	8.2
768		31-5	5.25	10	16.57	17.81	33.69	37.92	39.2	7.3
769		31-5	5.61	10	21.11	14.64	22.57	31.48	28	6.5
770		31-5	5.97	10	24.14	33.51	64.45	84.21	24.1	15.3
771		31-6	6.54	8.5	29.51	25.3	48.17	68.68	57.3	13.7
772		31-7	7.03	9	24.65	12.64	27.89	43.04	39.8	6.5
773		31-7	7.41	8.4	18.14	13.81	31.4	37.33	36.7	7
774		31-7	7.44	8.4	11.43	10.2	24.18	40.99	33	6.8
775		31-7	7.5	8.4	18.78	15.25	30.17	47.16	41.8	7
776	32	32-1	1.45	10.3	34.67	21.54	53.91	67.86	52.7	17.2
777		32-1	1.47	10.3	18.81	18.62	42.31	55.84	40.1	16.5
778		32-1	1.69	10.2	19.53	40.96	29.95	49.67	39.5	10.4
779		32-2	2.11	9.6	27.26	30.31	47.88	73.47	52.8	17.8
780		32-2	2.12	9.6	19.94	21.04	63.53	60.08	93.9	19.8
781		32-2	2.47	9.3	19.61	22.44	37.65	46.59	35.9	8
782		32-3	3.8	9.5	23.35	29.69	25.22	35.66	33.5	6
783		32-5	5.14	8.9	17	12.04	38.7	50.4	27.7	7
784		32-5	5.2	8.9	16.36	14.74	18.96	27.36	39.3	11.5
785		32-5	5.23	8.9	15.89	10.29	21.5	36.09	30.1	11.7
786		32-5	5.55	8.9	16.86	14.66	21.36	32.53	18.8	4.6
787		32-5	5.58	8.9	19.36	39.54	25.54	46.87	20.9	4.6
788		32-5	5.6	8.9	31.28	12.8	53.35	70.62	36.9	16.1
789		32-6	6.08	9.1	12.18	18.23	21.95	32.41	30.1	6
790		32-6	6.3	9.1	19.81	15.62	30.1	40.01	33.3	7.7
791		32-6	6.34	9.1	13.56	19.64	2.88	39.92	39.5	8.4
792		32-6	6.44	8.7	19.43	13.37	37.28	52.66	49.2	12.7
793		32-6	6.75	8.7	11.74	12.38	28.42	48.1	36.2	8.6
794		32-6	6.95	8.7	20.14	17.21	38.28	49.77	59.4	10.3
795		32-7	7.55	8.6	19.59	33.92	32.73	55.51	52.5	12.8
796		32-7	7.6	8.6	30.21	13.68	60.4	74.55	81	22.3
797		32-8	8.05	7.2	14.73	57.85	48.65	56.74	60	12.8
798		32-8	8.69	7.2	7.8	20.92	23.29	35.99	36.6	6.9
799		32-8	8.73	7.2	27.52	15.68	35.91	48.7	44.6	10.1
800		32-9	9.25	7.5	19.87	15.6	16.98	33.42	20.4	5.1
801		32-9	9.62	7.5	23.08	22.43	44.47	53.98	51.7	4.8
802		32-9	9.93	7.4	13.12	15.2	18.1	41.63	29.8	7.3
803		32-10	10.74	7.5	22.04	20.07	20.9	41.61	25.2	4.6
804		32-10	10.04	7.5	14.25	10.53	18.44	32.38	22.5	5.9
805		32-11	11.07	6.7	10.06	4.99	20.51	30.83	18.9	5.7
806		32-11	11.18	6.7	21.2	24.31	43.7	49.29	54.7	10.2
807		32-12	12.25	6.8	15.03	10.64	24.17	39.22	30.6	7.9
808	33	33-1	1.08	12.5	39.46	40.62	85.02	89.05	41.9	17.6
809		33-1	1.11	12.5	41.31	46.03	66	75.12	40.8	10.1
810		33-2	2.21	13	28.53	32.25	61.2	73.48	77.7	14.9
811		33-2	2.24	13	25.72	27.59	50.45	57.38	71.4	14.3
812		33-2	2.56	13	26.66	26.83	43.79	70.34	42.7	18.5
813		33-3	3.05	10	32.34	34.69	71.99	98.41	58.5	27.6
814		33-3	3.89	10	15.12	17.94	28.79	41.25	24.7	7
815		33-4	4.04	9.3	15.38	13	24.38	39.55	33	6.4
816		33-4	4.07	9.3	32.35	34.98	80.6	91.08	61.2	22.2
817		33-5	5.14	9.4	20.01	20.83	30.48	40.64	30.4	6.8
818		33-5	5.18	9.4	18.42	11.45	26.03	50.01	36.3	8
819		33-6	6.79	8.1	13.77	15.24	32.32	57.2	29.7	7.2
820		33-2	2.65	13.6	25	31.06	68.04	89.32	79.3	22.6
821		33-3	3.58	1.37	20.41	25.29	57.61	74.83	64.3	17.5
822		33-3	3.58	13.7	77.83	76.46	120.26	162.67	62.8	30.7
823		33-3	3.79	11.7	24.19	21.17	42.88	64.57	47.1	9.6
824		33-4	4.02	12.1	39.49	46.47	60.34	82.13	46.9	15.8
825		33-4	4.9	12.2	36.6	35.04	66.36	76.37	42.7	8.7
826		33-5	5.42	10.8	17.92	28.48	42.31	43.06	35.7	7
827		33-5	5.52	10.8	14.4	16.06	33.78	39.06	44.3	7.7
828		33-5	5.62	10.8	15.8	19.62	31.59	33.69	44.8	6.9
829		33-5	5.74	11.8	28.38	28.79	52.22	93.44	67.2	18.6
830		33-5	5.8	11.8	21.2	26.74	41.56	62.41	44.1	15.8
831		33-6	6.58	10	18.15	13.33	22.55	45.37	37.3	9
832		33-6	6.98	10.2	31.14	39.68	93.75	79.85	82.6	22.2
833		33-7	7.16	9.7	14.5	29.66	40.64	40.4	44.5	7.6
834		33-7	7.24	9.2	27.35	32.29	44.83	68.25	50.4	15
835		33-7	7.84	8.8	2.29	29.37	57.16	64.49	50.8	10.9
836		33-7	7.85	8.8	18.17	15.36	3.42	54.09	41.7	7.6
837		33-7	7.89	8.8	19.83	17.27	33.54	51.03	41.6	10.3
838		33-8	8.22	8.2	11.7	11.7	28.29	31.39	31.4	9.2
839		33-8	8.26	8.2	12.48	14.68	43.82	38.04	39.6	9.6
840		33-8	8.28	8.2	13.45	18.59	32.2	43.78	34.1	8.1
841		33-8	8.28	8.2	9.31	15.05	28.29	40.02	55.5	9.3
842		33-8	8.3	8.3	21.34	14.94	29.79	40.69	34.7	6.3
843		33-8	8.71	8.1	13.97	19.96	34.58	15.05	51.2	10.8
844		33-8	8.74	8.1	31.24	16.05	35.69	19.57	57.1	11.9
845		33-9	9.05	8.1	6.74	9.99	71.08	30.91	29.3	5
846	34	34-1	1.3	10.9	36.12	40.97	77.54	96.45	83.4	26.1
847		34-2	2.36	10.7	19.65	21.75	42.24	58.48	45.7	10.9
848		34-3	3.69	9.5	74.12	14.34	25.08	44.23	30.3	7.9
849		34-3	3.72	9.5	16.29	15.1	30.2	42.75	33.9	9.6
850		34-3	3.83	9.5	17.77	21.41	45.75	59.84	53.3	11.1
851		34-3	3.89	9.5	20.88	30.51	52.49	59.73	50.9	15.7
852		34-4	4.1	7	12.81	14.32	24.23	27.86	24.6	6.1
853		34-4	4.32	6.9	14.32	14.21	26.33	37.16	34.2	9.8
854		34-4	4.35	6.9	24.46	30.49	51.67	65.45	46.4	20.1
855		34-4	4.33	6.9	20.43	16.94	26.62	49.44	35.5	9.2
856		34-4	4.84	6.7	11.67	13.97	13.39	37.64	30.4	6.7
857		34-4	4.97	6.7	20.13	14.94	28.94	37.48	30.3	5.6
858		34-5	5.41	6.6	16.99	13.75	17.31	37.13	25.9	7.5
859		34-5	5.45	6.3	12.1	9.96	17.45	39.63	35.8	7.6
860		34-5	5.76	6.3	16.49	14.35	21.91	25.79	17	4.9
861		34-5	5.84	6.3	17.28	14.99	36.69	49.69	48.9	11.3
862	35	35-0	0.68	11.6	14.34	23.06	54.82	56.87	71.3	14.1
863		35-1	1.5	11.2	14.35	29.14	44.54	61.23	46	10.7
864		35-1	1.54	11.2	11.7	21.36	32.54	31.89	44.7	13.7
865		35-2	2.36	10	17.95	27.41	34.89	46.22	35.4	10.6
866		35-2	2.44	10	23.94	25.86	46.09	50.16	40.1	15.3
867		35-2	2.56	10	17.24	23.58	47.53	41.24	47.1	15.1
868		35-2	2.5	10	19.03	25.88	74.11	41.16	69.2	27.3
869		35-2	2.6	9.8	24.29	20.93	37.11	44.76	58.6	23.4
870		35-3	3.4	10.1	13.42	16.37	29.5	24.71	36.9	9.9
871		35-3	3.39	10.1	22.17	16.42	35.74	35.9	33.4	6.4
872		35-4	4.23	9.6	16.11	14.9	44.96	35.15	30.4	6
873		35-4	4.29	9.6	8.04	20.51	41.93	42.92	33.5	8.6
874		35-4	4.3	9.6	14.47	12.96	29.55	30.89	21.8	6.1
875		35-4	4.55	9.6	4.29	7.1	22.67	27.93	26.2	6.1
876		35-4	4.65	9.4	6.95	12.32	31.27	21.9	30	5.5
877		35-4	4.68	9.4	8.92	9.9	26.52	22.42	27.9	6.5
878		35-4	4.84	9.4	9.83	10.96	25.65	24.94	36.6	9.2
879		35-4	4.9	9.4	3.63	15.78	8.37	20.5	44.4	8.9
880		35-4	4.92	9.4	5.52	13.89	22.07	15.24	47.2	11
881		35-4	4.9	9.4	4.3	8.43	18.31	17.81	44.7	10.7
882		35-4	4.91	9.4	8.08	10.2	24.24	21.22	44.8	11.1
883		35-5	5.55	9.3	6.31	11.57	31.11	25.79	35	6.3
884		35-6	6.48	9.8	9.88	9.57	29.3	23.06	37.1	16.8
885		35-7	7.04	9.2	9	10.32	23.9	24.03	39.3	13.3
886		35-7	7.1	9.2	10.1	15.3	29.79	23.22	51.6	19.4
887		35-7	7.46	9.2	5.52	15.22	27.91	21.03	31.1	14.7
888		35-7	7.84	8.4	7.98	15.24	33.32	22.05	28.8	8.7
889		35-9	9.11	8.7	8.55	16.2	56.8	32.76	17.3	7.1
890		35-9	9.24	8.7	11.63	17.37	36.56	18.04	35.3	13.9
891		35-9	9.65	9.3	11.53	15.85	34.43	18.2	35.1	9.4
892		35-9	9.2	9.3	12.49	25.32	48.85	10.72	45.6	13.4
893		35-9	9.8	9.3	8.79	12.96	30.71	18.09	45.8	15.1
894		35-10	10.29	9.3	8.58	13.74	31.95	19.37	18.1	3.8
895		35-10	10.32	9.3	15.94	11.05	27.05	40.78	22.8	6.5
896		35-10	10.37	7.1	8.29	10.63	35.28	32.62	33.7	9.1
897		35-10	10.87	6.4	10.83	13.62	31	25.4	31.5	6.4
898		35-10	10.94	6.4	6.84	15.27	33.7	26.96	22	4.9
899	36	36-0	0.49	14.7	39.87	43.63	104.62	119.7	103.2	23
900		36-1	1.42	13.2	17.91	13.47	36.2	50.84	35.8	9.4
901		36-1	1.45	13.2	27.56	30.48	70.71	99.84	78.1	19
902		36-1	1.64	13.2	20.16	21.1	55.47	70.77	58.1	13.9
903		36-2	2.11	12.2	23.82	28.28	61.27	83.07	72.3	20.1
904		36-2	2.19	12.2	57.34	47.95	108.75	122.04	117.7	30
905		36-2	2.62	12.2	19.38	14.98	26.21	37.46	40	9.1
906		36-2	2.64	12.2	17.51	13.95	30.66	50.98	35.6	8.4
907		36-3	3.82	11.7	16.34	18.72	42.13	57.82	49.7	18
908		36-3	3.91	11.7	27.48	33.32	56.28	59.13	67.8	16.2
909		36-4	4.72	10.8	25.19	27.67	57.16	60.28	51.6	13.9
910		36-5	5.42	10.9	20.75	18.49	45.47	64.07	58.1	12
911		36-5	5.43	10.9	19.69	19.68	38.57	47.44	50.8	10.7
912		36-5	5.69	10.1	33.6	31.45	60.76	67.59	52.3	19.5
913		36-6	6.6	10.1	23.36	25.33	59.18	71.48	60.9	13.2
914		36-6	6.57	10.1	16.87	19.38	51.49	58.66	56.7	12
915		36-6	6.57	10.1	14.12	16.69	32.26	42.24	22.2	3.9
916		36-6	6.88	9.8	15.66	11.6	30.43	31.48	39.1	6.7
917		36-7	7.11	10.5	14.85	18.74	45.36	43.9	62.5	12.7
918		36-7	7.11	10.5	27.04	28.7	67.2	70.59	78	17.9
919		36-7	7.56	8.8	21.92	82.01	54.65	63.97	61.3	13.3
920		36-7	7.56	8.8	15.24	16.79	39.11	32.85	52.4	11.5
921		36-7	7.85	9.5	12.26	11.89	30.84	44.22	31.1	6
922		36-7	7.87	9.5	14.4	10.38	22.19	28.97	31.1	7.2
923		36-7	7.89	9.5	10.94	12.34	29.7	36.1	37.8	7.5
924		36-7	7.92	9.5	24.52	21.7	44.54	50.12	47.5	13.3
925		36-7	7.94	9.5	13.38	10.59	26.26	29.65	42.2	9.3
926		36-7	7.97	9.5	14.06	14.59	43.21	66.4	48.6	12.6
927		36-9	9.04	9.4	17.43	17.15	27.43	47.68	29.6	8.6
928		36-10	10.2	7.9	11.92	10.16	20.99	28.87	33.9	7.7
929		36-10	10.44	7.8	11.35	10.64	26.01	32.86	30.7	6
930		36-10	10.52	7.8	17.13	12.12	26.46	40.8	33.4	8.2
931		36-11	11.22	6.8	10.72	9.47	36.23	45.1	40.8	5.9
932	37	37-1	1.34	9.8	24.57	19.87	50.43	49.54	41.1	18.6
933		37-1	1.86	9.8	24.1	21.16	34.76	45.99	36	12.3
934		37-1	1.91	9.8	10.7	13.9	30.37	50	42.9	8.4
935		37-2	2.33	9.4	22.83	27.46	44.15	44.16	40.8	13.5
936		37-2	2.74	8.2	19.09	15.11	34.28	54.27	27.2	6.9
937		37-3	3.53	10	25.98	23.29	47.62	79.61	35.7	7.6
938		37-3	3.64	10	27.01	27.02	52.3	67.7	48.9	15.9
939		37-4	4.25	10.3	21.06	19.13	35.75	50.82	31.4	9.7
940		37-4	4.81	9.3	21.87	19.55	56.86	61.02	44.3	14.9
941		37-4	4.83	9.3	22.64	20.6	48.18	47.32	45.2	16.2
942		37-5	5.22	9.8	24.49	25.73	46.07	59.41	57.6	20.2
943		37-5	5.82	9.6	26.38	21.86	49.3	40.95	61.2	17.6
944		37-5	5.91	9.6	15.24	13.01	25.05	49.21	36	8.4
945		37-6	6.08	9	27.38	22.7	60.9	71.18	67	18.6
946		37-6	6.2	9	22.62	14.16	34.25	57.4	35.4	8.1
947		37-7	7.1	9	19.69	16.64	28.52	39.35	29.4	6.9
948		37-7	7.17	9	16.94	12.34	24.88	38.46	38.1	9.1
949		37-7	7.14	9	20.59	18.34	36.02	54.41	41.1	11
950		37-7	7.2	9.1	14.05	11.29	22.45	40.58	31.7	7.2
951		37-7	7.26	9.1	16.64	14.36	29.2	47.88	36.4	8.9
952		37-7	7.26	9.1	20.53	19.87	33.85	47.43	41.7	9
953		37-7	7.31	9.1	20.32	14.42	38.82	59.1	45.8	9.6
954		37-7	7.36	8.9	23.79	19.98	35.91	56.49	56.2	16.8
955		37-7	7.7	9	15.39	15	26.59	33.66	29.3	6.6
956		37-7	7.44	9	12.55	10.55	21.38	26.13	32.4	6.1
957		37-7	7.85	9	30.72	20.1	41.66	60.88	50.2	14.8
958		37-8	8.72	6.9	18.73	16.73	28.01	46.81	39.9	11.6
959		37-8	8.76	7.1	10.66	10.16	24.76	35.15	34.3	11.9
960		37-8	8.8	7.1	14.34	11.24	27.56	34.6	31.6	7.8
961		37-9	9.31	6.4	15.97	18.24	32.93	48.07	37.7	10.2
962		37-9	9.36	6.4	12.03	11.4	20.77	28.15	27.4	6.1
963		37-9	9.34	6.4	20.5	17.63	30.03	39.45	28.2	6
964		37-9	9.92	6.8	17.64	17.01	25.52	35.44	25.5	5.7
965		37-9	9.92	6.7	21.01	13.46	20.18	33.23	28.1	7.3
966		37-10	10.21	6.7	18.49	27.81	23.03	35.64	26.9	6.1
967		37-10	10.48	6.7	7.72	8.56	16.79	25.45	19.2	7
968		37-11	11.48	5.5	10.55	10.07	21.58	32.22	22.2	4.4
969	38	38-2	2.58	17.6	56.77	47.45	154.41	153.54	121.6	25.4
970		38-3	3.14	17.2	31.77	49.9	144.56	106.88	122.4	24.9
971		38-4	4.82	15.2	16.39	16.05	32.67	59	29.1	7.3
972		38-5	5.46	13.9	25.89	16.6	19.68	38.4	39.1	10.1
973		38-5	5.94	13.5	16.23	14.36	35.82	51.48	38.8	9.2
974		38-6	6.22	13.9	63.63	74.74	121.96	120.22	126.9	38.3
975		38-6	6.56	13.2	27.41	34.89	20.72	86.9	63.2	11.9
976		38-6	6.67	1.1	14.76	26.51	60.42	75.28	56.6	14.8
977		38-6	6.79	13.1	18.32	23.65	56.96	65.08	60.7	13.2
978		38-7	7.81	14	12.5	12.24	27.62	41.95	30.4	9.4
979		38-7	7.88	12.4	22.27	22.55	28.92	51.89	33.2	10.7
980		38-8	8.53	10.9	19.68	18	34.9	51.49	58.5	15.7

## Sheet: Formula testing
number	tree ID	log number	Insertion height of knot（m）	Insertion diameter of knot（cm）	Seal width（mm）	Seal length（mm）	Moustache length（mm）	Moustache width（mm）	Knot length（mm）	Knot diameter（mm）
1	39	39-2	2.62	14.2	35.55	30.51	50.12	63.68	31.8	10.1
2		39-2	2.65	14.2	52.3	49.32	88.47	100.13	75	14.6
3		39-3	3.66	13.9	38.66	36.9	93.63	70.32	27.8	7.7
4		39-3	3.83	13.9	46.3	42.12	64.43	84.5	33	10.5
5		39-3	3.89	13.9	70.7	79.55	116.68	133.8	71.5	26.5
6		39-4	4.35	12.9	43.36	40.06	58.79	63.98	47.3	13.3
7		39-4	4.73	12.9	39.15	44.95	78.67	93	58.2	20.8
8		39-4	4.79	12.9	61.15	62.32	96.89	114.46	70.2	20.8
9		39-5	5.55	13	28.57	27.63	74.36	49.87	25	6.8
10		39-6	6.04	11.7	44.62	39.73	67.48	47.09	51.7	13.8
11		39-6	6.01	11.7	43.5	40.48	56.36	75.98	29	7.9
12		39-6	6.05	11.7	44.79	45.21	65.18	72.27	29.3	8
13		39-6	6.93	11.1	33.89	33.36	47.92	73.06	39	12.7
14		39-6	6.95	11.1	49.45	40.31	63.21	95.97	37.3	13.3
15		39-7	7.24	11.1	33.18	29.21	40.66	50.96	15	5.5
16		39-7	7.32	11.1	34.02	30.8	36.04	41.23	18	8
17		39-7	7.83	11.1	49.22	47.54	80.42	103.7	66.7	17
18		39-7	7.83	11.1	45.81	47.37	67.88	82.16	60.7	10.8
19		39-7	7.86	11.1	43.14	48.97	88.62	88.67	65.6	15.2
20		39-8	8.63	10.2	49.3	39.96	57.85	89.2	38.2	7.6
21		39-8	8.84	10.2	37.61	33.14	50.19	56.46	42	9.2
22		39-8	8.79	10.2	34.64	32.03	43.51	61.48	34	7.9
23		39-8	8.81	10.2	38.85	38.86	49.75	58.29	24.3	10.7
24		39-9	9.21	9.8	43.64	32.01	49.07	65.02	25.5	6.3
25		39-9	9.33	9.8	40.14	39.29	56.16	74.62	37	6.8
26		39-9	9.35	9.8	33.54	33.1	46.36	58.47	30.9	8
27		39-9	9.41	9.8	41.5	37.4	44.96	64.73	26.8	8.6
28		39-9	9.45	9.8	36.29	33.37	46.57	51.85	25.1	6.4
29		39-9	9.49	9.8	34.9	32.83	39.49	53.73	21.7	8.4
30		39-9	9.6	9.8	24.91	33.41	54.21	47.55	37.9	8
31		39-9	9.66	9.8	38.52	40.3	56.58	81.06	48.6	8.9
32		39-10	10.31	8.9	36.06	37.4	37.45	58.84	28.7	6.4
33		39-10	10.46	8.9	32.38	30.97	50.41	79.02	27.3	4.8
34		39-10	10.55	8.9	42.9	35.78	45.49	64.75	18.4	5.5
35		39-10	10.71	8.9	38.2	34.74	48.29	86.72	33	6.8
36		39-11	11.19	8.8	33.16	30.87	70.01	78.17	36.6	7.4
37		39-11	11.7	7.6	31.57	32.68	46.47	55.24	25	9.9
38	40	40-0	0.65	16.8	32.73	26.95	61.18	88.83	72.7	13.3
39		40-0	0.68	16.8	20.22	18.31	54.18	83.86	31.4	9.4
40		40-0	0.72	16.8	20.16	17.26	59.41	100.58	38.2	9.6
41		40-1	1.26	15.1	24.32	24.07	47.1	57.47	62.6	12.4
42		40-2	2.49	15.4	29.87	27.8	65.08	38.84	40.9	5.6
43		40-2	2.68	15.4	34.71	31.45	69.14	94.07	52	14.5
44		40-3	3.35	14	50.44	55.78	107.65	127.88	59	12.5
45		40-3	3.39	14	43.82	35.16	64.22	81.3	52.1	11.1
46		40-3	3.41	14	31.69	28.1	53.58	84.9	87.8	16.9
47		40-3	3.84	14	37.26	36.11	64.2	108.69	43.6	15.1
48		40-4	4.36	13.1	26.21	21	44.81	62.86	73.6	20.7
49		40-4	4.39	13.1	16.37	12.72	32.45	48.78	42.2	7
50		40-4	4.46	13.1	23.97	20.97	51.41	71.4	31.6	8
51		40-4	4.89	13.1	19.51	18.13	58.11	82.15	45.6	14
52		40-4	4.93	13.1	92.74	54.48	99.41	118.07	94.3	26.9
53		40-4	4.95	13.1	25.6	19.12	39.18	61.06	52.7	10.2
54		40-5	5.38	13	18.56	16.42	47.76	72.55	51.5	11.2
55		40-5	5.6	13	22.51	17.25	43.9	56.31	46.2	8.4
56		40-5	5.63	13	30.97	21.56	51.36	79.13	58.1	9.7
57		40-5	5.64	13	21.85	17.75	36.42	42.33	27.9	8.8
58		40-6	6.16	12.3	33.42	24.96	66.24	67.79	69	13.5
59		40-6	6.26	12.3	26.31	31.09	101.67	77.62	105.4	14.4
60		40-6	6.9	12.3	32.7	30.46	56.29	97.37	59.8	16.8
61		40-6	6.94	12.3	21.87	16.29	29.29	59.89	43.5	7.8
62		40-7	7.18	12.3	20.53	27.62	78.96	56.67	38.2	8.7
63		40-8	8.38	10.1	19.67	16.08	27.91	43.87	28.3	7
64		40-8	8.51	10.1	33.91	28.04	65.68	70.25	61.4	11.9
65		40-9	9.7	9	13.74	11.74	21.13	74.13	36.4	7.5
66		40-9	9.82	9	23.73	25.63	60.71	69.69	39	5.9
67		40-10	10.06	8.3	27.43	24.4	51.3	71.34	39.3	8.8
68		40-10	10.05	8.3	19.19	15.47	36.28	52.46	28.8	8.2
69		40-10	10.56	8.3	7.6	13.49	47.24	58.4	44.8	10.3
70		40-11	11.32	7.2	16.99	18.58	34.04	53.24	48.6	10.7
71		40-11	11.64	7.2	17.1	14.31	30.86	51.47	30.5	11
72		40-12	12.2	7.8	16.48	14.34	28.34	39.41	33.2	5.9
73		40-12	12.29	7.8	15.43	14.76	33.97	44.12	25.4	5.9
74		40-12	12.46	7.8	15.51	13.79	56.8	57.74	54.5	13.7
75		40-12	12.71	7	16.74	14.82	23.49	36.21	17.6	7
76		40-13	13.36	6.6	18.45	16.43	30.44	40.92	24.9	5.6
77		40-13	13.4	6.6	15.76	11.01	26.34	39.87	25	4.9
78		40-14	14.62	6.5	17.88	11.95	31.5	47.71	39.3	9.5
79		40-14	14.89	6.5	16.4	14.97	31.53	40.09	32.9	8.5
80		40-14	14.89	6.5	13.32	10.62	20.53	28.57	23.4	5.9
81	41	41-1	1.43	8.9	19.57	20.58	37.83	44.69	34.3	6.5
82		41-1	1.48	8.9	20.5	17.52	33.63	48.27	35.9	9
83		41-1	1.49	8.9	21.76	32.83	76.96	63.79	16.7	4.3
84		41-2	2.38	8.2	31.3	29.85	75.18	68.7	48.2	12.5
85		41-2	2.76	8.5	26.19	23.02	51.14	63.3	41.2	13.6
86		41-2	2.73	8.5	20.94	17.16	31.07	49.16	29.3	6.7
87		41-3	3.46	7.7	22.66	20.67	32.54	4.47	34.8	8.6
88		41-3	3.62	7.7	24.08	22.58	48.47	69.75	41.8	9.2
89		41-3	3.92	7.6	24.49	16.31	32.72	44.67	25.8	8.2
90		41-4	4.32	7.2	19.13	17.95	33.09	45.66	35.9	11.8
91		41-4	4.32	7.2	18.42	16.01	28.05	38.61	32.9	9
92		41-4	4.31	7.2	13.28	9.59	19.17	28.34	21.2	6.8
93		41-4	4.79	7.2	16.94	14.58	21.98	36.61	24.4	5.9
94		41-5	5.13	7.5	15.49	9.41	17.99	24.8	16.8	6.5
95		41-5	5.62	6	17.67	15.14	23.89	30.27	20.6	7.3
96		41-7	7.26	5.5	18.99	14.89	27.12	46.83	31.6	9.1
97	42	42-1	1.34	12.8	18.33	1.33	37.52	49.8	37.9	9.4
98		42-1	1.36	12.8	22.04	18.98	29.5	52.19	34	8.3
99		42-1	1.48	12.8	47.8	28.98	91.51	76.62	47.7	12.2
100		42-2	2.45	11.7	19.05	15.29	33	46.85	39.9	8.1
101		42-2	2.46	11.7	35.06	31.58	62.11	68.91	46.4	10.7
102		42-2	2.48	11.7	22.3	24.77	55.97	42.24	55.7	20.4
103		42-2	2.68	11.7	14.35	11.38	29.81	44.37	31.2	7.9
104		42-2	2.93	11.7	16.32	15.34	33.39	36.69	31.3	7.3
105		42-3	3.15	11.3	47.57	39.28	93.35	84.5	74	20.3
106		42-3	3.21	11.3	27.6	24.57	61.15	79.2	41.8	15.3
107		42-3	3.73	11.3	18.37	15.37	30.23	46.64	31.4	6
108		42-3	3.13	11.3	38.08	19.39	43.13	73.7	43.3	11.4
109		42-3	3.18	11.3	17.9	14.99	34.79	54.58	33.8	5.5
110		42-4	4.27	11	41.5	42.07	15.47	92.69	158.7	19.5
111		42-4	4.58	11	19.16	14.54	38.56	46.38	37.1	13.6
112		42-4	4.63	11	32.82	28.73	58	77.73	65.7	18.5
113		42-4	4.93	11	14.13	13.34	16.66	30.18	29.3	10.1
114		42-4	4.92	11	36.43	28.64	70.99	90	68.1	16.9
115		42-5	5.27	9.5	28.55	19.08	35.78	64.01	37.7	6.2
116		42-5	5.38	9.5	29.04	27.07	57.58	79	57.7	12.3
117		42-5	5.6	9.5	18.73	17.43	26.84	45.52	44.1	4.9
118		42-5	5.61	9.5	15.94	15.09	29.73	53.59	34	6.3
119		42-5	5.64	9.5	14.43	11.47	25.85	34.96	37.7	6.6
120		42-5	5.66	9.5	14.3	21.22	43.66	55.96	38.5	7.1
121		42-6	6.44	9.4	18.04	17.88	27.47	40.82	25.2	5.6
122		42-6	6.47	9.4	19.57	17.13	32.02	51.51	35.6	6.9
123		42-6	6.6	9.4	16.55	11.51	21.84	30.61	21.4	5.3
124		42-6	6.67	9.4	13.84	11.35	23.33	35.88	27.4	5.1
125		42-6	6.67	9.4	16.34	11.34	32.88	51.46	41.5	10.1
126		42-6	6.73	9.4	19.57	19	91.15	56.36	41.3	9.8
127		42-6	6.78	9.4	18.33	14.89	33.49	46.63	38.6	5.4
128		42-6	6.84	9.4	26.9	22.98	54.62	8.36	65.8	14.6
129		42-7	7.55	8.4	14.65	11.63	26.05	38.57	25.2	4.3
130		42-8	8.46	7.7	20.69	18.17	36.18	49.42	34.2	10.4
131		42-8	8.9	7.7	20.76	12.62	36.59	49.69	45.9	9.3
132	43	43-3	3.72	12.4	20.32	15	34.05	49.94	59.7	12.6
133		43-3	3.58	12.4	22.14	19.99	37.77	66.82	45.3	16.5
134		43-3	3.78	12.4	23.65	20.59	60.97	70.1	55.2	14.2
135		43-3	3.82	12.4	14.38	15.15	36.15	49.78	44.4	12.1
136		43-4	4.69	11.8	12.53	10.43	24.23	38.41	26.7	6.6
137		43-5	5.26	11.8	17.66	12.07	48.12	54.77	60.3	9.4
138		43-5	5.35	9.1	18.68	16.32	35.46	43.91	35	6.5
139		43-5	5.48	9.1	26.77	23.33	49.5	56.35	47	11.5
140		43-5	5.87	8.9	17.7	14.19	27.83	44.79	27.8	6.6
141		43-6	6.35	8.4	19.14	16.54	42.27	47.4	54.8	12.1
142		43-7	7.28	7.4	27.33	19.51	38.4	60.53	28.8	9.7
143		43-7	7.65	7.4	28.75	19.81	48.7	59.88	33.3	7.5
144		43-7	7.7	7.4	31.89	27.55	50.61	65.28	62	10.6
145	44	44-1	1.36	16.2	26.7	23.3	46.38	66.36	46.6	13.1
146		44-1	1.84	16.2	77.64	57.92	124.14	129.15	135.8	41.1
147		44-1	1.88	16.2	26.85	29.47	62.05	93.39	94.4	14.7
148		44-3	3.69	14.3	27.92	19.95	56.22	72.76	72.4	18.9
149		44-3	3.67	14.3	34.67	30.32	65.79	91.52	73.3	16.1
150		44-3	3.73	14.3	18	15.27	55.07	97.39	74.4	18.1
151		44-4	4.82	13.4	38.59	35.97	72.01	96.12	87.4	15.1
152		44-4	4.85	13.4	31.02	25.69	64.11	94.05	78.7	14.8
153		44-5	5.64	13.6	27.73	26.82	66.49	73.94	69.3	13.1
154		44-5	5.96	13.6	31.2	35.72	57.37	74.89	95.8	20
155		44-6	6.58	12	87.62	34.79	67.46	73.41	61	13.5
156		44-6	6.77	12	29.84	38.93	77.87	60.51	70.1	16
157		44-7	7.29	10.8	47.7	43.61	91.5	111.11	74.3	24.7
158		44-7	7.71	10.8	32.95	29.13	50.88	71.19	58.1	10.1
159		44-7	7.69	10.8	26.24	30.68	57.9	67.5	51.7	15
160		44-8	8.05	10.7	25.71	22.28	57.32	67.13	49.4	12.4
161		44-8	8.04	10.7	27.93	22.96	46.14	46.94	41	9.4
162		44-8	8.48	10.7	25.26	29.96	66.75	77.84	73.2	18.4
163		44-9	9.52	10	19.77	23.51	49.31	63.67	53	15.4
164	45	45-1	1.43	8.5	18.38	15.58	37.71	46.19	36.7	6
165		45-1	1.62	8.5	21	17.16	35.49	37.97	34.8	4.7
166		45-2	2.25	8	22.38	13.14	42.07	78.47	53	9.2
167		45-2	2.26	8	23.44	25.03	53.72	59.79	56.8	9.5
168		45-2	2.58	8	25.76	18.89	39.57	53.63	38.5	11
169		45-2	2.58	8	27.81	30.3	56.62	59.49	36.2	7.5
170		45-2	2.83	7.8	14.47	13.99	27.72	40.43	29.3	5.9
171		45-2	2.83	7.8	21.85	20.03	40.32	50.25	42	10.7
172		45-3	3.09	7.8	25.66	25.4	45.07	58.49	49.7	12.8
173		45-3	3.22	7.8	32.98	28.85	56.82	63.4	46.6	13.8
174		45-3	3.32	7.8	38.49	46.47	102.63	69.19	153.4	22.5
175		45-3	3.49	7.4	72.41	24.84	50.1	65.03	40.6	13.9
176		45-3	3.7	7.4	29.17	27.93	60.14	56.92	45.5	9.9
177		45-3	3.72	7.4	15.41	15.42	50.42	46.95	43.7	6.6
178		45-4	4.07	7	13.06	13.29	32.3	38.93	33.3	8.4
179		45-4	4.43	7	20.55	16.34	39.5	43.32	35.4	8.6
180		45-4	4.48	7	27.44	22.04	41.44	51.13	33.6	8
181		45-4	4.88	6.8	9.65	8.59	27.48	33.16	28.6	8.4
182		45-4	4.95	6.8	14.05	11.11	31.68	36.73	30.2	6.4
183		45-5	5.89	6.4	8.89	8.64	20.42	30.27	26.4	5.9
184		45-6	6.04	6.1	11.65	10.54	24.1	43.01	28.5	7.8
185	46	46-1	1.57	16.3	16.89	19.58	53.21	53.14	75.8	16
186		46-2	2.08	15.7	25.15	32.51	71.16	79.94	74.3	14.5
187		46-2	2.1	15.7	42.57	37.07	74.17	94.92	87	21.5
188		46-2	2.23	15.7	39.84	34.5	66.63	82.03	62.2	16.2
189		46-3	3.76	15.3	17.95	21.64	57.14	62.72	66.9	18.1
190		46-3	3.16	14.6	20.2	24.65	50.58	60.86	74	16.3
191		46-3	3.5	14.6	28.5	30.14	68.06	78.49	79.3	16.6
192		46-4	4.05	14.4	19.11	28.45	65.72	6.52	52.8	15
193		46-5	5.96	13.9	18.63	13.65	50.41	62.33	72.5	10.2
194		46-7	7.25	12.1	14.69	18.01	45.09	49.5	52	9.6
195	47	47-1	1.5	14.3	36.27	47.69	77.13	99.1	77	16.3
196		47-1	1.85	13.8	31.61	35.84	49.39	66.37	53.1	13.9
197		47-1	1.86	13.8	28.46	18.25	41.5	55	30.8	6.8
198		47-2	2.39	13.8	30.81	43.22	89.44	96.2	99.9	27.7
199		47-3	3.14	13	24.31	21.92	45.66	66.59	60.4	13.7
200		47-3	3.13	13	14.15	25.9	49.72	52.52	66.4	15.2
201		47-3	3.63	12.9	14.31	10.41	84.73	43.04	39.5	7.8
202		47-3	3.64	12.9	52.35	43.82	104.49	109.3	57.2	17.6
203		47-4	4.53	12.3	17.64	15.92	29	43.19	40.2	6
204		47-4	4.63	12.3	24.42	30.61	52.25	54.26	39.3	8.8
205		47-4	4.78	12.3	30.36	26.8	56.27	60.7	41.1	9.6
206		47-5	5.63	12.1	14.37	23.71	62.93	43.74	74.5	13.1
207		47-5	5.63	12.1	15.98	35.62	83.48	83.47	79.3	22.1
208		47-5	5.48	12.1	49.04	61.8	102.17	108.22	135.7	25.3
209		47-6	6.09	11.3	15.73	22.77	46.06	37.75	46.1	10.2
210		47-6	6.7	11.3	14.61	11.4	25.17	32.62	44.1	6.7
211		47-6	6.4	11.6	15.49	13.76	26.37	38.99	42.6	7.8
212		47-6	6.43	11.6	15.39	22.59	65.4	51.59	71	14.1
213		47-6	6.46	11.6	15.91	26.38	65.28	61.26	72.8	15.2
214		47-6	6.84	11.4	11.85	15.32	54.07	45.5	65.1	9.2
215		47-6	6.94	11.4	14.31	16.89	34.07	36.92	55.7	12.7
216		47-7	7.65	11.3	14.92	16.04	29.92	39.44	28.8	6.9
217		47-7	7.73	11.3	22.01	25.4	45	34.03	42.8	10
218		47-8	8.2	10.9	20.01	20.61	44.61	46.77	57.4	12.4
219		47-8	8.14	10.9	14.86	14.91	36.71	43.14	50.9	8.7
220		47-9	9.14	7.7	19.4	12.08	25.03	46.74	33.4	5.8
221		47-9	9.27	8	12.09	14.08	30.05	48.5	38.4	8.4
222	48	48-0	0.63	15.5	26.39	27	55.58	45.11	32.3	8.4
223		48-0	0.63	15.5	16.8	18.26	32.85	41.8	17	8.6
224		48-1	1.03	14.2	36.07	24.85	58.69	96.1	39.7	18.2
225		48-1	1.91	13.2	30.75	30.91	69.12	74.18	53.8	14.2
226		48-2	2.24	13.2	16.89	14.04	25.67	32.69	25	8.6
227		48-2	2.45	13.8	43.29	41.47	69.79	98.01	67.3	30.4
228		48-2	2.47	13.8	17.34	26.06	64.83	56.86	62.6	13.3
229		48-2	2.59	13.8	30.94	33.05	51.35	77.3	55.4	15.8
230		48-2	2.79	12.9	25.06	28.87	48.01	73.46	48.9	13.4
231		48-2	2.79	12.9	24.67	18.04	38.7	59.3	39.7	9.4
232		48-3	3.24	12.9	19.77	23.06	44.68	45.34	36.3	13.5
233		48-3	3.9	12	19.13	26.83	56.2	68.92	66.8	18.1
234		48-4	4.03	12.4	19.74	16.24	36.07	56.29	31.7	6.8
235		48-4	4.08	12.4	14.5	15.56	35.96	39.93	33.7	9.6
236		48-4	4.21	12.4	22.29	24.5	58.91	59.63	60.8	14.3
237		48-4	4.21	12.4	20.56	17.57	30.67	49.29	24.7	9.5
238		48-4	4.24	12.4	21.69	17.66	36	58.42	42.4	9.7
239		48-4	4.3	12.4	26.92	28.13	54.17	73.78	46.5	14.5
240		48-4	4.33	13.1	44.35	48.52	106.53	138.52	80.9	37.8
241		48-5	5.25	11.7	14.67	13.36	32.46	39.2	28.7	7.5
242		48-5	5.37	11.7	19.15	24.39	42.92	49.5	50.4	17.4
243		48-6	6.13	10.9	22.76	23.85	48.76	63.03	39.6	14.5
244		48-6	6.13	10.9	20.61	18.55	37.79	39.56	35.3	8.4
245		48-6	6.15	10.9	15.44	17.14	38.92	49.58	33	6.9
246		48-6	6.15	10.9	19.26	22.58	48.6	57.87	70.5	13
247		48-7	7.05	10.4	13.1	14.88	30.26	37.57	35.2	10.2
248		48-7	7.09	10.4	18.71	16.1	30.99	37.52	28.8	6
249		48-7	7.07	10.4	14.1	12.95	29.99	42.88	39.5	8.5
250		48-7	7.42	9.7	12.06	11.61	25.5	42.43	34.2	7.7
251		48-7	7.66	10.3	12.18	14.29	27.69	34.27	37	9.1
252		48-8	8.13	9.8	25.51	22.3	56.77	70.15	63.2	5.4
253		48-9	9.19	7.7	13.49	12.11	24.04	39.42	29.3	7.5
254		48-9	9.85	6.9	14.95	14.34	22.67	37.92	22.1	4.2
255	49	49-1	1.44	8.5	17.79	19.31	35.23	40.26	35.8	11.1
256		49-2	2.85	8.5	26.52	25.3	52.69	57.45	54.5	13
257		49-3	3.6	7.4	18.53	21.11	45.52	40.68	59.3	11.7
258		49-3	3.9	7.4	15.36	13.71	25.57	36.31	32.4	7.3
259		49-4	4.53	6.9	9.65	12.8	30	44.65	26.3	5.1
260		49-5	5.21	6.4	13.14	12.36	24.34	30.42	27.9	7.2
261		49-5	5.4	6.4	20.73	24.1	36.71	50.1	37.2	9.5
262		49-5	5.8	6.4	15.81	17.82	39.79	49.65	38	10.1
263		49-5	5.82	6.4	21.62	25.45	44.25	61.88	44	18.4
264		49-6	6.52	5.1	10.51	9.53	23.19	25.1	23.1	5
265	50	50-1	1.13	12.1	28.1	30.63	69.32	82.18	69	15.1
266		50-1	1.57	11.4	11.96	11.77	49.73	36.77	24.7	5
267		50-1	1.91	13	28.39	31.1	48.59	54.41	60.6	16.9
268		50-1	1.78	13	48.96	54.33	69.77	114.62	97.3	30
269		50-1	1.82	12.1	20.08	19.74	40	53.64	44.5	10
270		50-1	1.82	11.8	19.97	22.78	35.97	58.56	37	9.1
271		50-2	2.3	11.2	14.96	16.91	36.48	47.73	28.1	5.7
272		50-3	3.045	10.8	19.75	22.59	36.98	50.69	33.6	8.4
273		50-3	3.23	12.6	33.12	38.44	56.36	91.83	66.5	22
274		50-3	3.3	12.6	32.91	35.51	64.77	53.58	39.8	24.4
275		50-3	3.51	9.9	21.19	20.09	39.31	55.31	40.5	10.5
276		50-3	3.61	10.2	20.52	17.73	43.31	48.45	42.4	8.4
277		50-3	3.79	11.8	43.49	48.99	103.79	117.09	69.3	15.2
278		50-5	5.64	11	15.6	14.17	36.74	52.52	32.3	7.8
279		50-5	5.75	11	19.78	22.85	42.85	43.65	47.7	9.3
280		50-6	6.7	11	22.61	29.47	45.26	69.46	56.4	13.9
281		50-7	7.28	11.1	20.3	19.97	33.32	36.71	33.8	10.3
282		50-7	7.53	8.9	18.77	15.77	29.08	41.71	41.1	6.2
283		50-7	7.56	9	12.01	11.17	19.41	3.08	25.2	4.6
284		50-7	7.72	9.3	17.38	16.81	32.7	34.32	43.2	7.5
285		50-7	7.7104	9.3	16.04	16.67	26.77	42.86	31.2	6.9
286		50-8	8.12	9.1	13.61	15.22	28.04	50.11	31.1	7
287		50-8	8.15	9.2	18.05	20.51	31.05	39.64	32.2	7
288		50-8	8.66	9	18.7	18.01	35.05	40.14	31.3	9.9
289	51	51-0	0.97	12.7	8.84	12.13	32.46	21.64	47.4	15
290		51-2	2.54	12	8.79	14.59	28	26.24	47.4	10.5
291		51-2	2.67	12	10	18.27	37.82	20.92	42.9	9.9
292		51-3	3.5	11	12.11	16.54	36.9	28.34	40.7	10.2
293		51-3	3.53	11	11.28	17.34	39.37	20.69	58.1	12.5
294		51-3	3.52	11	10.95	14.56	28.26	20.35	69.9	12.7
295		51-4	4.64	10	11.97	16.38	29.88	21.12	25.8	7
296		51-4	4.72	10	18.06	14.58	37.42	32.36	38.9	9.9
297		51-4	4.93	10	17.5	18.85	31.46	31.27	50.2	12.7
298		51-4	4.92	10.9	25.24	21.41	35.46	35.61	85.1	26.7
299		51-5	5.07	9.9	14.43	14.65	30.6	29.17	31.5	10.1
300		51-5	5.08	9.9	14.16	18.71	41.81	34.81	58.1	9.3
301		51-5	5.85	9.4	15.04	14.34	35.15	27.03	41.3	8.8
302		51-5	5.91	9.4	21.5	16.87	39.72	34.72	45.1	9
303		51-6	6.36	10.4	11.19	16.2	40.84	25.16	42.9	8.5
304		51-6	6.78	11.1	14.07	15.19	34.46	26.88	46.4	8.6
305		51-7	7.5	9.2	11.97	13.54	28.53	21.21	41.5	7.6
306		51-7	7.88	9.1	17.52	20.69	35.74	38.12	42.8	5.5
307		51-8	8.05	9.8	7.9	10.42	24.04	15.04	44.6	8.8
308		51-8	8.07	9.8	8	11.05	26.71	22.71	27	7.6
309		51-8	8.47	9	8.97	11.77	26.1	21.1	31.9	6.5
310		51-9	9.62	9	12.34	19.12	30.31	21.49	39.4	10
311		51-9	9.66	9	10.53	13.39	23.97	18.37	31.1	8.1
312		51-9	9.67	9	11.23	15.15	24.47	20.38	42.6	10.4
313		51-9	9.85	8.7	12.57	13.5	24.99	21.52	33.9	8.7
314		51-10	10.05	8.3	15.55	15.44	26.46	25.79	25.5	9.4
315		51-10	10.62	8.3	16.41	21.42	36.58	42.07	33.6	8.9
316		51-10	10.67	8.4	12.79	13.2	33.89	30.82	31.8	9.9
317		51-11	11.46	7	18.67	13.16	35.46	36.83	31.7	6.5
